# Supplementary material for: Re-routing of Sugar Catabolism Provides a Better Insight Into Fungal Flexibility in Using Plant Biomass-Derived Monomers as Substrates
Source: Front Bioeng Biotechnol. 2021 Mar 8;9:644216. doi: 10.3389/fbioe.2021.644216 (PMC7982397; doi:10.3389/fbioe.2021.644216)
Supplement: Supplementary Table 1 — Expression levels (FPKM) of catabolic genes during growth on wheat bran (WB) and sugar beet pulp (SBP) in the A. niger reference strain (N593 ΔkusA) and the PCP deletion mutants. [file Table_1.XLSX]

## Sheet: readme
Suppplementary Table 1. Expression levels (FPKM) of catabolic genes during growth on wheat bran (WB) and sugar beet pulp (SBP) in the A. niger reference strain (N593 ΔkusA) and the PCP deletion mutants.

## Sheet: WB
metabolic pathway	gene	function	Reference			ΔxkiA			ΔlarAΔxyrAΔxyrB			ΔladAΔxdhAΔsdhA			ΔlxrAΔlxrB
			2h	8h	24h	2h	8h	24h	2h	8h	24h	2h	8h	24h	2h	8h	24h
pentose catabolic pathway/D-galacturonic acid pathway	larA (gaaD)	L-arabinose/L-glyceraldehyde reductase	554.198	3483.07	97.5759	105.428	1660.29	92.5396	7.55418	27.7505	23.5107	76.2986	8294.48	6630.87	674.017	1077.9	64.4928
pentose catabolic pathway	xyrA	D-xylose reductase	1042.55	5335.9	358.476	742.972	4108.23	444.91	8.34631	15.9638	16.1158	368.519	6376.06	1465.29	1495.34	3343.14	492.668
pentose catabolic pathway	xyrB	D-xylose reductase	346.287	1354.02	111.128	141.759	548.67	83.4625	78.1963	66.2299	119.019	91.3561	1070.36	161.178	332.495	562.404	56.3712
pentose catabolic pathway	ladA	L-arabitol dehydrogenase	493.216	1144.21	111.861	54.3608	590.339	90.9419	44.2991	4230.07	4157.93	0.486189	26.6262	48.1528	639.527	413.008	142.36
pentose catabolic pathway	xdhA	xylitol dehydrogenase	367.462	2283.29	269.622	226.651	1085.71	266.412	504.916	4598.53	7069.95	2.24512	29.1128	41.3038	627.928	2333.08	275.19
galactose oxidoreductive pathway/pentose catabolic pathway	sdhA	sorbitol dehydrogenase	30.3146	10.53	6.89323	26.9729	8.48788	6.08692	46.881	8.84833	5.09171	0.113264	4.64404	1.629	27.3796	8.63249	4.86245
pentose catabolic pathway	lxrA	L-xylulose reductase	322.276	610.18	2.20587	33.6166	116.8	3.32574	12.7647	1634.79	1135.99	44.2615	2079.28	2764.69	0.888207	0.476799	0.431447
pentose catabolic pathway	lxrB	L-xylulose reductase	277.916	450.579	55.0402	278.775	113.845	29.8987	291.047	27.6622	8.81916	399.888	62.8953	8.08031	11.1828	2.94008	1.01143
pentose catabolic pathway	xkiA	D-xylulose kinase	297.057	740.686	57.1441	0.149748	0.193799	0.0701374	116.446	4871.08	2683.91	72.7745	4892.01	6433.67	260.33	238.434	45.6139
D-galacturonic acid pathway	gaaA	D-galacturonic acid reductase	36.3657	555.169	17.4105	17.2085	99.5219	26.2492	20.7855	209.95	35.8679	10.0648	128.208	16.3889	57.9058	75.7748	13.3003
D-galacturonic acid pathway	gaaB	L-galactonate dehydratase	338.294	2074.39	31.4554	79.0516	384.334	46.96	100.41	1108.93	134.42	64.5835	824.154	107.213	409.367	334.073	24.952
D-galacturonic acid pathway	gaaC	2-keto-3-deoxy-L-galactonate aldolase	71.3754	1395.45	21.6496	13.9867	287.991	39.4899	21.38	510.015	66.3703	14.7874	243.598	32.5355	111.481	228.034	12.6085
pentose catabolic pathway/D-galacturonic acid pathway	larA (gaaD)	L-arabinose/L-glyceraldehyde reductase	554.198	3483.07	97.5759	105.428	1660.29	92.5396	7.55418	27.7505	23.5107	76.2986	8294.48	6630.87	674.017	1077.9	64.4928
L-rhamnose pathway	lraA	L-rhamnose-1-dehydrogenase	57.5516	141.691	11.6327	18.3821	19.1298	69.6145	28.255	19.4934	66.0855	12.6658	41.7434	36.0053	106.956	57.1094	9.39467
L-rhamnose pathway	lrlA	L-rhamnono-γ-lactonase	25.4871	119.988	45.4098	13.1326	52.3769	56.7372	24.0907	10.6694	14.6033	46.0176	21.3427	19.2185	56.197	157.03	30.973
L-rhamnose pathway	lrdA	L-rhamnonate dehydratase	40.4325	130.211	24.1698	8.79371	20.4751	59.2554	10.5186	6.80992	25.563	9.57067	11.742	11.1276	59.8369	83.9632	19.9469
L-rhamnose pathway	lkaA	L-2-keto-3-deoxyrhamnonate aldolase	24.2312	195.021	42.8018	20.8287	98.0101	84.4914	24.0729	994.939	236.561	12.2421	168.261	53.1565	42.2742	127.474	33.2031

## Sheet: SBP
metabolic pathway	gene	function	Reference			ΔxkiA			ΔlarAΔxyrAΔxyrB			ΔladAΔxdhAΔsdhA			ΔlxrAΔlxrB
			2h	8h	24h	2h	8h	24h	2h	8h	24h	2h	8h	24h	2h	8h	24h
pentose catabolic pathway/D-galacturonic acid pathway	larA (gaaD)	L-arabinose/L-glyceraldehyde reductase	1077.83	6927.88	241.095	727.447	11223.3	1521.62	0.415002	11.2136	7.59	247.029	11482.5	10843.4	3605.88	12942.7	216.241
pentose catabolic pathway	xyrA	D-xylose reductase	70.1894	320.531	346.865	66.7919	3986.49	325.283	0.0818762	12.2908	11.1292	25.4154	2572.9	1858.11	265.955	2186.64	537.026
pentose catabolic pathway	xyrB	D-xylose reductase	114.91	290.991	68.1373	78.1453	635.168	105.076	17.9151	162.515	121.614	28.9531	281.733	253.875	240.25	562.914	99.283
pentose catabolic pathway	ladA	L-arabitol dehydrogenase	950.488	1097.03	59.6941	508.35	3449.73	67.1926	8.84509	1161.57	500.325	1.81059	60.7767	52.0525	2102.17	5135	76.4415
pentose catabolic pathway	xdhA	xylitol dehydrogenase	430.31	727.912	215.094	249.156	2590.52	153.611	79.4766	3502.83	3039.5	2.18052	30.0306	38.1692	1301.91	3197.32	203.099
galactose oxidoreductive pathway/pentose catabolic pathway	sdhA	sorbitol dehydrogenase	31.5877	9.74399	3.97346	21.5292	3.48339	6.0438	60.7044	5.33338	6.33334	0.319893	0.0721173	1.38209	11.1575	3.24173	3.36833
pentose catabolic pathway	lxrA	L-xylulose reductase	432.148	1133.11	4.63328	293.662	1482.27	11.2602	3.92672	330.717	183.147	115.904	2065.75	2477.54	0.0216381	0.0217886	0.0310716
pentose catabolic pathway	lxrB	L-xylulose reductase	201.42	67.0056	29.4607	223.793	12.8203	73.0915	237.168	25.3459	57.2888	476.138	6.74183	17.0071	12.8129	1.23973	1.01211
pentose catabolic pathway	xkiA	D-xylulose kinase	151.112	550.388	68.4034	0.0262942	0.187064	0.171943	25.2714	1322.18	832.487	56.0582	7502.83	6032.4	456.742	5341.64	52.8494
D-galacturonic acid pathway	gaaA	D-galacturonic acid reductase	77.8345	1402.2	137.202	45.3304	235.006	919.347	13.5882	250.37	462.599	9.83199	47.279	424.345	171.569	871.396	110.27
D-galacturonic acid pathway	gaaB	L-galactonate dehydratase	315.382	8817.95	226.217	235.237	2183.03	2504.08	53.9193	826.286	1343.63	47.1277	382.733	2790.94	811.842	11774.4	269.601
D-galacturonic acid pathway	gaaC	2-keto-3-deoxy-L-galactonate aldolase	219.433	3127.57	296.913	138.603	486.457	1742.47	14.4469	489.161	945.55	17.6761	103.871	968.985	675.791	2121.61	263.942
pentose catabolic pathway/D-galacturonic acid pathway	larA (gaaD)	L-arabinose/L-glyceraldehyde reductase	1077.83	6927.88	241.095	727.447	11223.3	1521.62	0.415002	11.2136	7.59	247.029	11482.5	10843.4	3605.88	12942.7	216.241
L-rhamnose pathway	lraA	L-rhamnose-1-dehydrogenase	38.9477	21.3358	197.186	30.7243	5.42902	835.342	7.69964	15.6772	543.928	9.06289	113.311	493.303	98.2255	23.3912	118.334
L-rhamnose pathway	lrlA	L-rhamnono-γ-lactonase	28.4322	10.571	64.3589	19.8945	4.33088	81.9421	8.03862	14.4624	42.5035	28.944	8.60014	25.5585	83.1862	5.9515	20.3655
L-rhamnose pathway	lrdA	L-rhamnonate dehydratase	38.3578	22.1706	157.577	22.4924	2.31432	1145.38	3.54035	10.3508	564.57	4.80837	54.2608	424.819	81.5986	8.60216	116.177
L-rhamnose pathway	lkaA	L-2-keto-3-deoxyrhamnonate aldolase	26.6318	72.4892	104.947	28.8746	765.553	411.386	12.0338	259.749	589.177	9.94667	451.841	145.98	75.5307	365.582	93.2048
