# Supplementary material for: Re-routing of Sugar Catabolism Provides a Better Insight Into Fungal Flexibility in Using Plant Biomass-Derived Monomers as Substrates
Source: Front Bioeng Biotechnol. 2021 Mar 8;9:644216. doi: 10.3389/fbioe.2021.644216 (PMC7982397; doi:10.3389/fbioe.2021.644216)
Supplement: Supplementary Table 2 — Expression levels (FPKM) of genes encoding CAZymes during growth on wheat bran (WB) and sugar beet pulp (SBP) in the A. niger reference strain (N593 ΔkusA) and the PCP deletion mutants. [file Table_2.XLSX]

## Sheet: Readme
Supplemetary Table 2. Expression levels (FPKM) of genes encoding CAZymes during growth on wheat bran (WB) and sugar beet pulp (SBP) in the A. niger reference strain (N593 ΔkusA) and the PCP deletion mutants.

## Sheet: WB
NRRL3 model ID	enzyme name	CAZy family	substrate	enzyme	Group	Reference			ΔxkiA			ΔlarAΔxyrAΔxyrB			ΔladAΔxdhAΔsdhA			ΔlxrAΔlxrB
						2h	8h	24h	2h	8h	24h	2h	8h	24h	2h	8h	24h	2h	8h	24h
NRRL3_1069	AguA	GH67	Xylan	AGU(α-glucuronidase)	Xylan-specific	220.651	2486.17	146.327	69.0955	2881.79	223.736	809.346	4793.31	8472.22	33.8178	4772.17	322.569	506.555	2232.89	122.49
NRRL3_10881	BXL	GH43	Xylan	BXL(β-1,4-xylosidase)	Xylan-specific	67.7988	206.32	333.74	35.8209	405.14	487.626	218.317	579.12	1006	36.4774	811.219	239.395	117.95	393.972	472.864
NRRL3_11773	GbgA	GH43 - CBM35	Xylan	BXL(β-1,4-xylosidase)	Xylan-specific	176.137	406.513	10.4828	45.67	1128.87	23.4841	39.0278	734.455	3222.49	132.352	2068.15	3597.68	548.047	1133.55	17.4681
NRRL3_1648	XynB/XlnB	GH11	Xylan	XLN(β-1,4-endo-xylanase)	Xylan-specific	97.874	480.762	85.9149	87.1876	3860.62	736.481	577.769	4351.03	20436.6	33.2975	7927.79	548.006	187.142	1055.68	202.269
NRRL3_2451	XlnD/XynD	GH3	Xylan	BXL(β-1,4-xylosidase)	Xylan-specific	1888.65	24568	769.125	669.967	37200.3	2058.63	8438.4	42014.1	40927.7	442.631	27561.5	5115.3	2960.03	18654	1121.03
NRRL3_2827	XynIV	GH11	Xylan	XLN(β-1,4-endo-xylanase)	Xylan-specific	1.59087	0.82322	1.3692	0.551127	20.74	7.27366	1.30492	1.57385	3.34506	0.212419	5.23017	6.86113	1.59896	1.24944	1.59237
NRRL3_3339	AxeA	CE1	Xylan	AXE(acetyl xylan esterase)	Xylan-specific	5.25932	68.9105	134.279	6.16335	1147.67	1003.01	67.9306	493.21	6532.57	8.27096	1062.83	124.715	26.7593	792.397	231.415
NRRL3_3928	XynV	GH11	Xylan	XLN(β-1,4-endo-xylanase)	Xylan-specific	62.0603	260.011	35.9895	76.3806	1086.32	91.1622	138.506	1306.39	6679.69	32.4208	3437.85	1859.18	107.669	578.713	84.9706
NRRL3_6244		GH43	Xylan	BXL(β-1,4-xylosidase)	Xylan-specific	3.96882	13.1788	26.3043	2.68059	10.4522	19.4951	3.66961	10.041	28.4029	1.3851	9.94105	5.05517	4.40907	10.2563	27.88
NRRL3_6383		GH10	Xylan	XLN(β-1,4-endo-xylanase)	Xylan-specific	0.0438633	0	0.00672272	0	0	0	0.0594763	0.00478686	0	0.00575684	0	0	0.0283889	0	0
NRRL3_6419	XarB	GH3	Xylan	BXL/ABF(β-1,4-xylosidase/α-arabinofuranosidase)	Xylan-specific	16.1121	171.042	155.814	11.596	532.777	326.543	27.3367	547.818	2346.47	14.7127	1303.57	924.75	27.5489	401.408	149.617
NRRL3_8707	AxhA	GH62	Xylan	AXH(arabinoxylan arabinofuranohydrolase)	Xylan-specific	168.338	6457.24	1715.06	108.85	14634.2	2975.94	380.986	18899.6	61254	51.069	29379.3	14843.4	447.006	7880.66	1997.75
NRRL3_8708	XynA/XlnC	GH10	Xylan	XLN(β-1,4-endo-xylanase)	Xylan-specific	126.282	10307.8	3551.66	85.7739	23795.5	5518.95	464.897	29630	97881.3	62.448	50343.6	22096.3	352.861	12858.1	4336.79
NRRL3_9890	XynVI/XynD	GH43	Xylan	BXL(β-1,4-xylosidase)	Xylan-specific	15.2275	42.0376	363.956	5.50302	71.8407	362.898	12.1646	4.04131	40.2765	35.0991	52.5709	92.2111	40.269	51.2387	333.421
NRRL3_1071	LacE	GH35	Pectin	LAC(β-1,4-galactosidase)	Broad specificity	2.02599	21.4942	186.517	1.29099	72.4955	322.21	8.9359	31.0951	300.791	3.88018	107.532	64.4864	6.14054	54.8721	133.405
NRRL3_11738	LacC	GH35	Pectin	LAC(β-1,4-galactosidase)	Broad specificity	2.75896	117.85	16.295	1.85279	157.973	38.47	4.23735	78.3794	899.096	3.08455	165.822	402.548	6.35857	188.059	12.2156
NRRL3_2479	LacB	GH35	Pectin	LAC(β-1,4-galactosidase)	Broad specificity	13.8626	191.98	12.9324	6.54675	87.8016	12.3994	5.28685	230.517	121.788	6.53771	141.261	114.167	21.3788	76.9716	10.7585
NRRL3_2630	LacA	GH35	Pectin	LAC(β-1,4-galactosidase)	Broad specificity	102.923	3798.8	175.535	19.9881	2301.43	721.225	49.4135	2992.99	3539.88	25.2881	2341.5	1601.11	331.88	4499.16	134.139
NRRL3_4568		GH35	Pectin	LAC(β-1,4-galactosidase)	Broad specificity	0.0343767	1.94516	2.28838	0.0553741	3.12652	5.55605	0.0591819	3.44247	10.0156	0.774644	5.92891	8.02256	0.119492	1.10626	2.99841
NRRL3_10865		GH51	Pectin/Xylan	ABF(α-arabinofuranosidase)	Broad specificity	345.267	2641.33	405.417	40.3811	3964.19	367.99	120.924	9396.24	15108	65.6708	18785.8	27360.7	875.367	2924.31	372.6
NRRL3_1606	AbfA	GH51	Pectin/Xylan	ABF(α-arabinofuranosidase)	Broad specificity	480.826	1756.08	2.87331	32.7258	103.024	2.27994	50.0426	6268.12	1219.89	49.4498	6696.39	3414.58	1041.82	514.407	4.39133
NRRL3_2931	FaeB	esterase	Pectin/Xylan	FAE(feruloyl esterase)	Broad specificity	1.88687	567.866	4.82521	2.97656	14.2906	4.94901	2.53758	2.51341	3.87916	1.57753	6.40415	3.25574	4.01969	147.695	5.29004
NRRL3_3768	AbfB	GH54 - CBM42	Pectin/Xylan	ABF(α-arabinofuranosidase)	Broad specificity	258.382	3908.4	5.87666	25.7383	1946.23	41.2981	57.072	6391.85	7237.57	31.6888	6631.5	6328.35	1169.13	2900.41	11.2169
NRRL3_431		esterase	Pectin/Xylan	FAE(feruloyl esterase)	Broad specificity	2.48542	5.45645	12.3913	1.89887	3.847	9.19263	2.49449	4.34431	6.50447	15.8708	10.1764	11.9009	2.51036	8.74129	12.6788
NRRL3_6387		GH51	Pectin/Xylan	ABF(α-arabinofuranosidase)	Broad specificity	12.5226	119.783	0.41321	2.20515	41.2046	1.01602	3.07644	93.4615	149.832	2.83306	157.561	203.359	27.2878	101.802	0.359576
NRRL3_64		GH51	Pectin/Xylan	ABF(α-arabinofuranosidase)	Broad specificity	0.0956991	0.0453902	0.0863037	0.144586	0.0281082	0.0607053	0.0327224	0	0.0388564	0	0.0158704	0.0338913	0.169356	0.0162987	0.177758
NRRL3_7	FaeA	esterase	Pectin/Xylan	FAE(feruloyl esterase)	Broad specificity	14.5389	1181.82	1606.1	13.7407	971.354	2363.82	204.797	4829.6	17064.1	12.7269	8886.89	1349.17	61.5989	1063.1	2021.55
NRRL3_8010		esterase	Pectin/Xylan	FAE(feruloyl esterase)	Broad specificity	0.00902783	0.0155372	0.0107494	0	0.0146899	0.0785215	0.0381207	0.0130959	0.0632414	0.0967868	0.0100858	0.0199025	0.0161917	0.0229386	0.0658264
NRRL3_8993	FaeC	CE1	Pectin/Xylan	FAE(feruloyl esterase)	Broad specificity	16.2152	70.5747	1050.15	12.2683	65.2143	245.131	145.404	273.944	4250.67	6.53969	3180.39	11.2701	44.4204	99.4118	1479.47
NRRL3_11147	LPMO	AA9	Cellulose	LPMO(lytic polysaccharide monooxygenase)	cellulose/hemicellulose	20.7569	11.3656	25.3419	7.678	56.1773	79.4887	12.1722	10.8328	6.95214	5.89033	22.1413	27.1224	12.181	13.0641	31.6801
NRRL3_3383	LPMO	AA9	Cellulose	LPMO(lytic polysaccharide monooxygenase)	cellulose/hemicellulose	1.39353	3.77918	276.981	1.54163	7.02899	724.389	2.1965	4.86211	17.2212	3.85023	6.62007	3.66608	2.7065	5.99622	491.715
NRRL3_3929	LPMO	AA9 - CBM1	Cellulose	LPMO(lytic polysaccharide monooxygenase)	cellulose/hemicellulose	39.053	77.057	8.83352	22.2443	110.93	14.8149	33.5754	44.877	82.7288	10.323	275.876	243.712	24.092	94.897	13.0442
NRRL3_3961	LPMO	AA9 - CBM1	Cellulose	LPMO(lytic polysaccharide monooxygenase)	cellulose/hemicellulose	9.96429	1.30746	2.68401	6.23519	3.3486	2.08372	7.54715	4.69144	5.63085	4.0966	5.57112	7.04558	5.1175	1.37348	3.22667
NRRL3_7568	LPMO	AA9	Cellulose	LPMO(lytic polysaccharide monooxygenase)	cellulose/hemicellulose	5.07035	7.43538	6.63638	3.37107	8.56672	17.0053	4.0438	9.76787	9.51362	3.34183	4.45866	5.73743	6.00632	7.76458	7.58181
NRRL3_814	LPMO	AA9 - CBM1	Cellulose	LPMO(lytic polysaccharide monooxygenase)	cellulose/hemicellulose	20.0794	24.2855	45.2276	13.5805	403.807	332.199	20.9329	193.478	427.596	22.3	218.671	670.234	17.0927	42.0348	69.6129
NRRL3_8994	LPMO	AA9	Cellulose	LPMO(lytic polysaccharide monooxygenase)	cellulose/hemicellulose	3.32672	0.311828	10.1267	1.84486	0.166102	0.257231	5.02014	0.0507273	6.28919	0.106672	1.93038	0.143954	3.4893	0.0468228	11.1804
NRRL3_10133	BGL	GH3	Cellulose	BGL(β-1,4-glucosidase)	Cellulose-specific	61.2519	589.337	430.194	13.9784	451.419	1323.41	60.8634	20.4153	202.526	8.32267	44.9743	7.51671	151.164	486.973	471.438
NRRL3_10449	BglA	GH3	Cellulose	BGL(β-1,4-glucosidase)	Cellulose-specific	1356.24	6354.47	510.669	905.062	2210.39	664.038	1770.17	1422.42	458.051	516.258	601.42	80.555	3236.19	4432.63	514.776
NRRL3_10870	CBH	GH6	Cellulose	CBH(cellobiohydrolase)	Cellulose-specific	3.60401	12.8105	173.049	5.00121	93.8361	448.477	79.904	250.215	14270.2	7.7449	422.557	36.7754	20.3641	246.752	414.212
NRRL3_11105	EGL	GH131	Cellulose	ML-EGL(β-1,3/β-1,4-endoglucanase)	Cellulose-specific	6.97433	3.87014	5.83948	2.43268	21.8378	32.2324	4.14269	7.24905	15.9544	3.48376	12.0795	20.8209	4.47564	6.32942	7.64301
NRRL3_11377		GH3	Cellulose	BGL(β-1,4-glucosidase)	Cellulose-specific	0.0961334	0.00861678	0	0.0289838	0.0531845	0	0.0288809	0.055501	0.0649195	0.10779	0	0	0.0272085	0.0514742	0.00894857
NRRL3_11787		GH3	Cellulose	BGL(β-1,4-glucosidase)	Cellulose-specific	0.64192	0.56131	1.28099	0.514119	0.93795	0.982062	0.674187	2.4416	1.68126	2.60397	1.66726	0.539485	0.774542	0.708633	1.57476
NRRL3_2584	CbhB	GH7 - CBM1	Cellulose	CBH(cellobiohydrolase)	Cellulose-specific	0.237843	0.416528	5.38539	0.298778	9.81024	184.211	1.09948	0.862439	251.278	0.486096	2.60999	0.775265	0.53995	3.34376	10.5368
NRRL3_2585	EglA	GH5_5 - CBM1	Cellulose	EGL(β-1,4-endo-glucanase)	Cellulose-specific	0.189805	0.614585	5.01249	0.193251	19.2664	516.885	0.819032	0.759906	209.304	0.766698	3.65401	1.51536	0.34182	12.13	15.1542
NRRL3_3736		GH3	Cellulose	BGL(β-1,4-glucosidase)	Cellulose-specific	45.8529	47.4642	53.2356	32.4973	61.6642	48.8167	43.6567	46.5531	31.0974	48.8128	44.9937	75.5331	41.2424	33.1733	51.6719
NRRL3_3953	BGL	GH3	Cellulose	BGL(β-1,4-glucosidase)	Cellulose-specific	5.49074	3.0399	2.86464	3.11655	1.17882	2.32138	3.32597	3.43484	1.15384	3.71495	0.955156	0.535499	5.57593	1.31241	2.2366
NRRL3_4818	BGL	GH3	Cellulose	BGL(β-1,4-glucosidase)	Cellulose-specific	6.79314	15.818	29.2398	3.18844	15.2813	31.0257	6.53743	3.47805	13.5716	13.2553	4.24559	1.30139	15.4168	21.4891	26.5029
NRRL3_4917	EglC	GH5_5	Cellulose	EGL(β-1,4-endo-glucanase)	Cellulose-specific	2.7041	1.05977	21.8197	3.92053	36.3684	537.303	14.7639	2.17223	2738.39	4.23855	7.95211	5.05796	6.79749	74.3162	36.7571
NRRL3_4953	CbhA	GH7	Cellulose	CBH(cellobiohydrolase)	Cellulose-specific	1.70501	4.20507	3.79018	1.09723	3.92222	14.2618	2.55445	3.62133	8.06183	4.49073	5.76424	5.4516	2.34974	12.2891	6.0412
NRRL3_4990		GH3	Cellulose	BGL(β-1,4-glucosidase)	Cellulose-specific	0.15444	0.699719	0.67609	0.363155	0.862312	0.735061	0.252871	1.07986	0.663397	0.543416	0.331286	0.873934	0.268362	0.956426	0.723567
NRRL3_5496		AA3_1	Cellulose	CDH(cellobiose dehydrogenase)	Cellulose-specific	3.50851	2.21078	4.23004	3.07272	3.66868	4.97295	5.01579	12.7051	9.76833	7.38171	5.33933	4.24656	3.68555	2.79793	4.47651
NRRL3_6316	CDH	AA8 - AA3_1	Cellulose	CDH(cellobiose dehydrogenase)	Cellulose-specific	4.01	9.83894	4.86788	3.50785	9.00954	8.74384	4.4071	4.75266	5.47569	72.0173	27.4155	10.0129	2.86066	11.5932	4.64529
NRRL3_6436		GH3	Cellulose	BGL(β-1,4-glucosidase)	Cellulose-specific	8.75536	10.4998	3.64253	4.07247	19.7459	9.47576	4.52801	3.90543	4.21312	4.7459	46.2942	3.77936	6.42636	71.4808	3.31335
NRRL3_6791	EglB	GH5_5 - CBM1	Cellulose	EGL(β-1,4-endo-glucanase)	Cellulose-specific	19.8969	76.3887	72.4807	18.3596	550.013	53.9411	13.6162	497.771	97.3304	52.293	468.477	680.199	16.0468	105.563	92.3855
NRRL3_7248		GH5_12	Cellulose	EGL(β-1,4-endo-glucanase)	Cellulose-specific	136.753	108.112	204.891	57.5016	92.918	177.575	82.8309	46.3602	66.1887	112.145	51.9102	86.5328	108.219	108.197	151.077
NRRL3_742	BGL	GH3	Cellulose	BGL(β-1,4-glucosidase)	Cellulose-specific	37.1412	293.259	27.7463	16.3891	29.8924	24.2081	24.5106	135.472	178.354	11.3644	103.836	189.08	43.6903	56.1227	27.4465
NRRL3_7975	BGL	GH1	Cellulose	BGL(β-1,4-glucosidase)	Cellulose-specific	3.89407	228.556	452.041	3.05252	46.4884	717.212	7.49279	0.472617	12.2139	1.02108	1.05736	1.82287	30.2835	178.159	170.926
NRRL3_8395		GH3	Cellulose	BGL(β-1,4-glucosidase)	Cellulose-specific	3.8906	6.34193	4.62662	3.26147	6.08739	5.02873	3.15387	17.0015	15.5353	8.55273	4.942	2.08273	4.24835	4.90337	5.16425
NRRL3_8517		GH1	Cellulose	BGL(β-1,4-glucosidase)	Cellulose-specific	77.286	107.863	128.368	54.7893	264.196	275.073	65.9947	35.4871	275.427	87.659	53.8705	76.0562	92.5851	784.291	106.697
NRRL3_9019	CBH	CBM1 - GH6	Cellulose	CBH(cellobiohydrolase)	Cellulose-specific	0.746674	8.33947	5.21359	0.81727	31.5104	41.0808	9.51041	21.6952	443.056	1.0152	187.397	1.112	3.53333	12.7281	14.4067
NRRL3_9644	BGL	GH3	Cellulose	BGL(β-1,4-glucosidase)	Cellulose-specific	0.727574	3.52735	103.389	0.466936	13.146	100.18	0.746241	4.73005	70.7802	4.43023	8.78602	58.4655	0.941608	22.8855	89.7156
NRRL3_9976	BGL	GH1	Cellulose	BGL(β-1,4-glucosidase)	Cellulose-specific	6.58166	26.4639	160.695	2.51692	43.7107	225.318	11.7004	12.7457	91.8218	2.64452	18.3897	2.6839	11.8866	120.394	149.531
NRRL3_11747	AglA	GH27 - CBM13	Galactomannan	AGL(α-1,4-galactosidase)	Galactomannan-specific	80.3595	23.9409	391.038	16.455	78.3498	475.053	28.0938	13.5192	36.15	10.0106	53.2239	374.06	80.5419	372.194	359.383
NRRL3_16	AglC	GH36	Galactomannan	AGL(α-1,4-galactosidase)	Galactomannan-specific	2711.24	82.9632	25.1342	1857.19	90.6894	9.52798	2045.01	81.6935	13.7015	1231.43	59.1368	9.77656	3945.58	133.077	30.9514
NRRL3_1737		GH27	Galactomannan	AGL(α-1,4-galactosidase)	Galactomannan-specific	1.51972	8.80902	0.425713	0.147231	5.37237	0.556757	0.432014	82.9129	239.285	0.122226	38.6544	32.6603	6.89321	12.783	0.923868
NRRL3_4196	MAN	GH26	Galactomannan	MAN(β-1,4-endo-mannanase)	Galactomannan-specific	20.1189	0.992567	0.600251	22.2225	0.855286	1.45255	21.6851	1.1624	0.720222	14.101	1.40327	0.149678	22.5288	1.09757	1.22283
NRRL3_5358	AglB	GH27	Galactomannan	AGL(α-1,4-galactosidase)	Galactomannan-specific	102.764	259.599	113.778	51.3673	1284.74	473.565	207.508	189.465	1881.38	114.344	1096.77	296.563	348.468	868.627	106.822
NRRL3_743	AglD	GH27 - CBM35	Galactomannan	AGL(α-1,4-galactosidase)	Galactomannan-specific	44.0177	291.371	146.022	14.5585	365.901	223.415	21.7955	2170.47	6169.65	43.1007	3690.18	7715.57	87.6618	449.136	131.408
NRRL3_8018		GH36	Galactomannan	AGL(α-1,4-galactosidase)	Galactomannan-specific	10.4156	16.3946	61.164	4.29843	25.6359	42.3659	6.60792	9.5611	13.7133	9.74533	12.4053	8.58478	9.90972	21.5398	38.9843
NRRL3_8912	MAN	GH5	Galactomannan	MAN(β-1,4-endo-mannanase)	Galactomannan-specific	2.65622	2.9099	6.64889	2.48117	2.76757	20.7137	3.24401	2.43323	66.2659	5.5334	3.28414	4.31169	3.09244	4.28134	7.01787
NRRL3_9051		GH2	Galactomannan	MND(β-1,4-mannosidase)	Galactomannan-specific	194.31	296.689	117.78	69.0341	485.821	128.664	141.762	151.134	792.67	70.4239	304.669	345.52	227.486	848.678	110.646
NRRL3_9612	MndA	GH2	Galactomannan	MND(β-1,4-mannosidase)	Galactomannan-specific	122.502	147.521	13.2882	70.3839	123.384	22.0115	94.8245	148.764	237.873	73.441	104.655	46.5091	223.116	260.756	10.6736
NRRL3_2163	0	GH2	Galactomannan	MND(β-1,4-mannosidase)	Galactomannan-specific	0.596567	0.0160281	0.062453	0.565762	0.0381696	0.0849004	0.573693	0.077482	0.33045	0.979524	0.920343	0.193238	0.895963	0.543654	0.0994362
NRRL3_9622	AGL	GH27	Galactomannan	AGL(α-1,4-galactosidase)	Galactomannan-specific	0.00999602	1131.21	875.941	0	2463.55	1397.41	0.0178068	2851.19	9451.74	0.0777426	5365.3	8833.9	0.0166445	2972.71	798.132
NRRL3_4916	HAE	CE16	Hemicellulose	acetyl esterase	Hemicellulose-specific	2.45926	18.8686	8.75697	2.69552	30.2959	32.5468	9.87727	18.5076	44.9071	3.28181	16.0693	7.48282	9.00476	39.9194	8.16795
NRRL3_6053	HAE	CE16	Hemicellulose	acetyl esterase	Hemicellulose-specific	5.7675	90.5393	450.586	3.95413	271.557	1158.94	8.07226	207.863	1321.22	3.34012	278.852	31.9422	8.9466	697.552	480.417
NRRL3_6379	HAE	CE16	Hemicellulose	acetyl esterase	Hemicellulose-specific	16.408	0.00849736	0.0120001	6.06258	0.0114801	0.00323573	38.2516	0	0.0035533	7.72165	0.00488166	0	37.9468	0	0
NRRL3_8786	HAE	CE16	Hemicellulose	acetyl esterase	Hemicellulose-specific	0.00961749	123.724	503.35	0	362.991	2615.49	0.00853828	228.63	2356.24	0	319.863	44.2215	0	1190.69	530.302
NRRL3_11752	SucA	GH32	Inulin	SUC(invertase/β-fructofuranosidase)	Inulin-specific	2224.15	0.263003	0.967237	2379.75	0.680403	0.900569	2020.23	3.62185	6.1261	2313.65	0.197835	0.258306	2234.22	0.295351	0.749909
NRRL3_11821		GH32	Inulin	SUC(invertase/β-fructofuranosidase)	Inulin-specific	0.219576	17.0203	13.592	0.0603506	30.6299	6.48513	0.4783	2.32937	0.875547	0.215605	4.56311	0.684163	0.426958	27.836	7.99159
NRRL3_3087	InuE/Inu1	GH32	Inulin	INX(exo-inulinase)	Inulin-specific	4083.21	12.4971	10.8561	2428.3	19.1607	23.3648	3128.16	13.9061	11.6878	2723.12	13.1305	13.4472	4599	14.5535	14.6588
NRRL3_3595		GH32	Inulin	SUC(invertase/β-fructofuranosidase)	Inulin-specific	11.3086	0.433336	2.67838	10.8243	1.08354	1.66183	11.6391	0.339651	3.86539	14.2151	0.158858	1.37516	15.1755	1.40855	2.84509
NRRL3_9884	InuA	GH32	Inulin	INU(endo-inulinase)	Inulin-specific	176.195	66.3876	85.6946	139.055	87.4717	70.4023	112.637	83.1937	39.6285	118.51	34.3676	21.3854	132.831	92.8273	64.3146
NRRL3_10142		CE5			Other CAZymes	9.43801	81.165	7.04845	8.68412	454.205	22.7831	8.35438	57.9707	4.25803	23.0421	811.72	179.789	9.92705	125.317	10.6636
NRRL3_6197		CE5			Other CAZymes	204	0.0165744	0.0951318	207.92	0.270317	0.091173	170.569	7.78801	3.32875	139.51	0.822087	0.511091	239.983	0.0557504	0.0597009
NRRL3_73		CE5			Other CAZymes	0.420411	1.09771	1.21997	0.386837	0.833935	0.786142	0.711805	3.13882	3.55206	0.258652	2.33714	1.41769	0.53491	1.1569	0.909908
NRRL3_74		CE5			Other CAZymes	0.932053	417.135	2.82539	0.798578	293.862	8.50515	0.894674	47.8195	37.9735	0.250642	350.766	5.6003	1.48538	376.488	3.26609
NRRL3_776		CE5			Other CAZymes	1969.74	238.012	263.614	1298.45	817.986	471.06	1547.83	566.094	624.589	433.337	800.163	360.104	2224.78	374.115	380.186
NRRL3_8738		GH30_3			Other CAZymes	1066.51	0	0.0189123	827.535	0	0	1014.97	0.728617	0.578614	351.093	0.0797423	0.120778	1109.92	0.0615899	0.0130458
NRRL3_11825		GH3			Other CAZymes	0.0465716	0.583322	3.69079	0.0149758	1.58405	2.35892	0.0141922	5.98764	4.11615	0.0768967	1.38475	0.434509	0.0420634	0.651108	3.85446
NRRL3_1271		GH3			Other CAZymes	5.95137	25.2554	46.8893	2.79864	26.6731	40.8969	2.67999	13.9526	19.855	2.65645	10.9325	16.4773	4.23362	20.5534	41.28
NRRL3_5661		GH3			Other CAZymes	18.6908	44.1202	135.595	8.60337	55.9119	102.483	13.2058	43.7336	79.4406	8.00036	53.5657	65.7432	21.136	65.0021	143.324
NRRL3_6623		GH3			Other CAZymes	50.3635	4.42006	11.9591	34.0499	3.87356	7.39249	44.4454	3.31903	8.43586	50.8829	42.2014	10.0006	51.6189	8.67919	12.1985
NRRL3_7423		GH3			Other CAZymes	0.863262	0.593372	7.17241	3.80852	0.681974	7.71705	5.16284	0.574621	3.11663	97.7143	0.443329	29.896	3.46075	1.19367	7.64205
NRRL3_1731		GH2		GUS(β-glucuronidase)	Other CAZymes	0.0953983	0.0165838	17.6618	0.0161145	0.0335805	2.70131	0.0226167	0.0487613	0.241305	0.0177698	0.0398375	0.0749075	0.210409	0.119366	10.3525
NRRL3_6203		GH2		GUS(β-glucuronidase)	Other CAZymes	11.8545	28.3198	147.579	12.0988	7.38737	58.5868	20.7205	9.57105	168.88	62.2832	42.3027	16.6926	28.1301	95.6462	140.159
NRRL3_8807		GH2		GUS(β-glucuronidase)	Other CAZymes	17.4729	36.0544	151.329	7.73897	75.9297	97.3398	14.0504	16.9409	20.8326	12.4038	18.7454	8.14638	37.4743	89.1216	85.9515
NRRL3_10115	RglB	PL4_3	Pectin	RGL(rhamnogalacturonan lyase)	Pectin-specific	26.6776	367.997	110.877	29.2045	213.653	198.288	46.5562	203.096	285.603	40.4406	281.402	246.539	56.0024	266.001	110.255
NRRL3_1038	UrhgB	GH105	Pectin	URH(unsaturated rhamnogalacturonyl hydrolase)	Pectin-specific	0.532974	0.118757	19.0531	0.676867	0.2588	4.66228	0.626834	0.11782	0.132992	0.199166	0.115	0.112865	0.886686	0.125782	15.5656
NRRL3_10498	Gp43	GH5_9	Pectin	EXG(exo 1,3 galactanase)	Pectin-specific	7.64558	13.4264	625.205	6.4176	12.7187	163.228	7.16824	7.20179	21.4337	15.2824	15.9699	23.6472	12.6045	9.85359	572.537
NRRL3_10558	RHA	GH78	Pectin	RHA(α-rhamnosidase)	Pectin-specific	0.373651	10.6153	18.6459	0.251929	34.7857	58.439	1.55846	11.379	197.875	0.813708	21.3956	31.9855	0.709069	44.17	21.2573
NRRL3_10559	RgxC	GH28	Pectin	RGX(exo-rhamnogalacturonase)	Pectin-specific	0.0542265	5.53567	1.14418	0.11817	14.6796	11.1015	1.68283	5.67931	81.1329	0.192214	10.1036	15.021	0.250412	18.2439	1.06037
NRRL3_10643	GalA	GH53	Pectin	GAL(β-1,4-endo-galactanase)	Pectin-specific	5.28975	38.1073	7.45796	5.34081	56.6135	12.0111	8.43341	19.5375	425.074	5.38824	151.329	417.61	10.1398	35.5856	11.1527
NRRL3_10808	EXG/XTG	GH5_23	Pectin	EXG(exo 1,3 galactanase)	Pectin-specific	17.3048	83.9519	19.6263	20.1264	45.9794	35.708	20.2884	44.4189	26.4614	28.499	58.5846	42.0279	29.9011	46.1516	20.3011
NRRL3_11451		GH78	Pectin	RHA(α-rhamnosidase)	Pectin-specific	0.0362083	0.00575645	0.171844	0.0577609	0.0556644	0.224741	0.0372841	0.20934	0.662924	0.061797	0.12468	0.354333	0.0543579	0.00524163	0.171856
NRRL3_11789		GH5_23	Pectin	EXG(exo 1,3 galactanase)	Pectin-specific	0.802768	0.717298	2.5025	0.397677	0.657441	2.44197	0.560658	1.19915	5.59351	0.560141	1.61729	1.25296	1.49807	1.13493	3.81448
NRRL3_11790	RhgC	GH28	Pectin	RHG(endo-rhamnogalacturonase)	Pectin-specific	8.36302	2.33749	4.34987	5.53924	3.29859	14.1317	7.05995	1.10496	3.12742	1.6651	0.925374	2.10933	11.0945	9.50799	5.15273
NRRL3_1237	PelD	PL1_4	Pectin	PEL(pectin lyase)	Pectin-specific	5.69657	5.83101	1.50197	3.29684	23.0053	1.40299	5.86339	8.83821	2.88507	0.360986	6.57941	2.42619	6.21717	4.72252	1.73325
NRRL3_169	RgaeA	CE12	Pectin	RGAE(rhamnogalacturonan acetyl esterase)	Pectin-specific	7.15887	10.0684	164.619	4.75874	137.107	640.733	18.104	11.7192	336.388	2.01358	16.0472	36.5391	12.9845	75.8498	178.172
NRRL3_1739		GH88	Pectin	UGH(unsaturated glucuronyl hydrolase)	Pectin-specific	4.86867	36.5699	3.51616	1.143	12.4252	3.92793	1.73248	35.0431	69.0942	1.24638	31.5367	15.3779	19.7444	20.4284	2.72801
NRRL3_2162	RHA	GH78	Pectin	RHA(α-rhamnosidase)	Pectin-specific	40.0118	29.8864	132.139	27.7136	42.6215	114.688	31.014	26.2341	49.2473	18.0511	25.4623	42.7905	52.2914	35.2103	127.036
NRRL3_2571	PgaI	GH28	Pectin	PGA(endo-polygalacturonase)	Pectin-specific	28.2704	1.13947	2.73951	16.3049	2.65564	1.46392	23.8976	4.33338	4.28577	1.84427	3.95079	1.01457	17.4919	2.06087	3.22698
NRRL3_263	PgaD	GH28	Pectin	PGA(endo-polygalacturonase)	Pectin-specific	2.12958	8.50827	8.27703	1.66206	65.8172	13.6782	1.60197	20.7483	57.6949	1.98448	25.3239	96.3333	2.92049	6.22586	9.05458
NRRL3_2832		GH28	Pectin	RGX(exo-rhamnogalacturonase)	Pectin-specific	0.646131	2.89695	12.8234	0.225154	3.30743	21.1994	0.648331	2.8093	6.59562	0.403527	2.96354	2.55495	2.10092	5.62856	11.5205
NRRL3_2835	PgaE	GH28	Pectin	PGA(endo-polygalacturonase)	Pectin-specific	2.63687	4.17648	16.9329	1.05217	58.0308	40.2167	5.03275	10.0514	18.2722	1.54762	4.78782	8.32037	1.4116	7.28588	12.3311
NRRL3_3144	PgaX	GH28	Pectin	PGX(exo-polygalacturonase)	Pectin-specific	1.10718	73.0955	9.98486	1.84785	31.7511	12.9917	6.00359	8.84852	22.6768	1.5351	15.5547	8.14308	2.37927	57.118	7.02867
NRRL3_3279		GH78	Pectin	RHA(α-rhamnosidase)	Pectin-specific	5.05256	12.2568	27.7765	3.5771	9.6185	44.932	4.12652	6.23429	7.6962	2.95683	2.34487	1.16491	8.02253	15.3043	23.8473
NRRL3_3855		GH43	Pectin	ABN(endo-arabinanase)	Pectin-specific	22.4817	9.62854	3533.23	14.1751	0.757854	325.49	34.4003	0.226162	46.8656	40.0119	0.953765	7.01348	115.005	1.13699	2820.31
NRRL3_3924		GH78	Pectin	RHA(α-rhamnosidase)	Pectin-specific	0.0125979	0.00589879	0	0	0	0.0124428	0	0	0	0.0184712	0	0	0.00520857	0	0.00598658
NRRL3_4000	PgaII	GH28	Pectin	PGA(endo-polygalacturonase)	Pectin-specific	0.57232	6.89327	10.1221	0.552518	245.045	77.2993	0.528683	11.0596	177.213	0.681937	35.9914	85.0892	1.44067	14.5502	8.85362
NRRL3_4153	PelC	PL1_4	Pectin	PEL(pectin lyase)	Pectin-specific	20.6802	40.225	100.278	15.5078	59.0917	82.4493	11.9056	20.023	77.1836	33.5754	33.181	57.0738	17.3535	53.408	117.21
NRRL3_4245		GH78	Pectin	RHA(α-rhamnosidase)	Pectin-specific	0.507376	20.7161	0.754421	0.880922	1.14413	1.24949	1.12478	1.32873	2.40534	0.476686	1.68358	0.896323	0.704873	1.22098	0.8622
NRRL3_4303	RhgF	GH28	Pectin	RHG(endo-rhamnogalacturonase)	Pectin-specific	0.00814432	0.00757538	0	0	0	0	0	0	0.114871	0	0	1.10988	0	0	0.00621978
NRRL3_4608		GH43	Pectin	ABN(endo-arabinanase)	Pectin-specific	0.946354	0.907995	2.07601	1.23138	2.24163	2.67452	1.09242	1.97968	2.15971	1.00215	2.1397	5.44291	1.33524	1.66725	2.54799
NRRL3_5252	PmeC	CE8	Pectin	PME(pectin methyl esterase)	Pectin-specific	2.94169	87.3071	7.01341	2.39006	29.4594	20.9179	7.31858	14.5803	20.1102	1.9773	13.9676	6.75645	2.89211	23.5796	6.16141
NRRL3_5260	PgxC	GH28	Pectin	PGX(exo-polygalacturonase)	Pectin-specific	10.7678	148.114	31.8556	7.17954	27.5536	21.223	11.0018	64.1747	133.153	6.01349	70.2734	49.0364	10.0256	70.6297	56.5658
NRRL3_5407	AbnC	GH43	Pectin	ABN(endo-arabinanase)	Pectin-specific	8.81134	8.66434	2779.14	9.59627	14.4762	1953.48	13.3229	1.3639	285.539	28.6799	3.49175	150.937	42.5486	41.1945	2482.37
NRRL3_5859	PgaB	GH28	Pectin	PGA(endo-polygalacturonase)	Pectin-specific	27.046	13.7866	1.32826	30.0032	47.7233	0.923003	23.179	19.0329	6.26187	40.1707	25.2202	26.5829	18.7732	16.5711	1.6797
NRRL3_6141		GH43	Pectin	ABN(endo-arabinanase)	Pectin-specific	7.94564	4.7629	6.46074	7.25392	6.76216	8.52008	8.04952	5.75635	6.36551	6.49651	4.44629	7.8783	8.43834	6.01456	6.15982
NRRL3_6269		PL1_4	Pectin	PEL(pectin lyase)	Pectin-specific	1.07235	0.0589467	0.680567	0.861361	0.422783	0.293567	0.986763	0.05918	1.08155	0.316244	0.791142	0.579911	0.980725	0.112538	0.783297
NRRL3_6304		GH78	Pectin	RHA(α-rhamnosidase)	Pectin-specific	0.80026	2.48396	0.794422	0.612486	1.16299	0.65734	0.870306	1.1708	0.687869	0.80204	0.525528	0.391109	1.14837	1.71683	0.740314
NRRL3_6359	PlyA	PL1_7	Pectin	PLY(pectate lyase)	Pectin-specific	2.11361	0.272442	2.35365	1.77413	0.40834	0.982786	1.75856	0.543913	0.76646	1.12558	0.311879	0.28362	1.52357	0.387567	2.75369
NRRL3_6782	PgaA	GH28	Pectin	PGA(endo-polygalacturonase)	Pectin-specific	2.00585	6.64203	6.04241	1.35774	33.1603	5.66172	1.81057	22.012	19.6766	1.88917	5.61517	12.0493	2.31484	8.09473	6.68258
NRRL3_684	RglA	PL4_1	Pectin	RGL(rhamnogalacturonan lyase)	Pectin-specific	1.82836	0.295527	13.8639	1.28357	0.642717	15.4633	1.48089	0.249999	11.0486	0.682971	0.22191	0.70522	2.23581	0.685627	14.2663
NRRL3_7094		GH43	Pectin	ABN(endo-arabinanase)	Pectin-specific	130.726	287.587	126.328	121.883	453.815	244.148	117.135	702.917	1010.49	53.4304	555.822	247.15	179.862	303.776	161.552
NRRL3_7469	XghA	GH28	Pectin	XGH(xylogalacturonase)	Pectin-specific	0.479717	4.28047	1.7229	0.515972	58.0861	22.1342	1.96741	101.825	1223.63	2.7033	231.833	164.089	1.70894	32.7548	2.49894
NRRL3_7470	PmeB	CE8	Pectin	PME(pectin methyl esterase)	Pectin-specific	0.288713	2.6687	0.690856	0.326363	12.0291	6.43536	0.677535	16.525	430.542	1.01624	44.9063	49.073	0.573014	13.1003	0.766737
NRRL3_7501	RgaeB	CE12	Pectin	RGAE(rhamnogalacturonan acetyl esterase)	Pectin-specific	10.5676	1.99907	14.6454	5.69339	5.7026	26.2346	30.1873	3.21344	9.50686	10.6341	5.14569	3.77617	7.22901	6.33072	14.4947
NRRL3_7520		GH78	Pectin	RHA(α-rhamnosidase)	Pectin-specific	16.2643	18.5392	27.913	8.89432	18.4728	25.737	9.38961	9.09671	13.6507	8.09516	9.66807	14.6708	14.324	20.9111	25.2219
NRRL3_824		GH93	Pectin	ABX	Pectin-specific	263.163	355.767	179.682	181.357	137.627	199.287	253.597	70.5376	112.955	152.818	65.6378	135.659	404.171	230.698	128.063
NRRL3_8281	PgxB	GH28	Pectin	PGX(exo-polygalacturonase)	Pectin-specific	0.381256	50.4431	13.516	0.568894	32.7932	17.5613	11.2153	4.55103	20.8441	0.994124	4.12851	2.0747	1.19812	21.5146	9.92146
NRRL3_8325	PmeA	CE8	Pectin	PME(pectin methyl esterase)	Pectin-specific	10.6903	4.18152	0.197297	6.20219	25.0356	0.528553	8.49141	5.51843	6.96366	5.69828	11.3741	3.30628	5.69648	4.35696	0.34876
NRRL3_839		GH105	Pectin	URH(unsaturated rhamnogalacturonyl hydrolase)	Pectin-specific	20.0287	42.9101	11.828	9.2593	13.9697	17.9766	19.2713	9.34484	12.4543	4.45081	9.59135	6.59962	34.0817	22.0596	10.4015
NRRL3_8631	RhaB	GH28	Pectin	RGX(exo-rhamnogalacturonase)	Pectin-specific	0.058567	0.0463362	0.346465	0	0.0891969	2.09068	0.394182	0.00894766	0.057289	0	0.045408	0.04701	0	0.247166	0.381384
NRRL3_8701	GLN	GH5_16	Pectin	GLN(exo 1,6 galactanase)	Pectin-specific	31.4096	843.161	33.3432	8.36329	714.336	125.71	11.457	5121.41	4017.21	26.023	10196.3	4631.42	165.336	1355.19	32.0489
NRRL3_8767	PelB	PL1_4	Pectin	PEL(pectin lyase)	Pectin-specific	378.964	45.08	18.6928	567.805	61.2852	11.9463	312.823	72.9321	19.2396	153.259	124.418	67.0728	265.249	36.2519	29.839
NRRL3_8805	PgaC	GH28	Pectin	PGA(endo-polygalacturonase)	Pectin-specific	0.189541	0.106087	1.04201	0.0779727	1.84633	2.02792	0.283647	0.540301	12.6402	0.154544	0.236339	0.844612	0.198383	1.99949	0.828887
NRRL3_9126	RhgA	GH28	Pectin	RHG(endo-rhamnogalacturonase)	Pectin-specific	7.71038	7.06892	11.6363	11.803	18.5804	205.149	9.73395	19.7899	423.931	12.5932	21.9429	20.6112	8.18533	13.6495	15.7825
NRRL3_92	AbnA	GH43	Pectin	ABN(endo-arabinanase)	Pectin-specific	23.7096	65.9345	138.522	8.4922	267.421	290.346	38.5086	448.616	39700.2	16.226	970.941	8497.95	122.583	769.539	230.279
NRRL3_9450		GH28	Pectin	RHG(endo-rhamnogalacturonase)	Pectin-specific	0.913219	2.43998	6.39229	0.638476	0.968258	8.29318	0.765584	1.63305	4.8432	0.899809	5.50307	2.74303	0.880177	5.73736	8.17522
NRRL3_953	RhgB	GH28	Pectin	RHG(endo-rhamnogalacturonase)	Pectin-specific	4.19609	11.1292	5.86218	5.6206	57.8526	20.1326	4.36758	4.65336	24.7453	16.6855	20.9251	26.9715	4.3536	8.63896	6.5128
NRRL3_9530		GH5_9	Pectin	EXG(exo 1,3 galactanase)	Pectin-specific	13.3757	18.1014	4.82591	17.1585	12.2701	6.25097	15.5313	10.2411	3.86428	17.9418	17.047	7.78034	13.8096	14.2809	5.64787
NRRL3_9623		GH28	Pectin	RHG(endo-rhamnogalacturonase)	Pectin-specific	0	0.217918	0.0158339	0.00627257	0.105193	0.0299648	0.0349196	0.344386	2.23217	0.013394	7.4089	0.206363	0.0177268	0.83273	0.00501604
NRRL3_965	PelA	PL1_4	Pectin	PEL(pectin lyase)	Pectin-specific	3.98635	10.7859	4.43161	4.15636	21.7524	20.5956	4.99294	9.20162	27.8647	3.81591	9.94733	6.90905	2.72431	9.51312	12.2153
NRRL3_9810	PgxA	GH28	Pectin	PGX(exo-polygalacturonase)	Pectin-specific	3.04172	1.10218	3.61984	6.48792	4.10554	4.29007	13.5256	4.91717	23.2184	44.5185	20.5392	1.41173	5.30176	4.23271	4.19508
NRRL3_9811	PelC	PL1_4	Pectin	PEL(pectin lyase)	Pectin-specific	11.0553	0.0134645	0.0437251	13.2496	0.0531161	0.00673479	13.5448	0.0294763	0.0296635	6.46618	0.148781	0.030919	7.07778	0.0753448	0.0589338
NRRL3_10609		GH31	Starch	AGD(α-glucosidase)	Starch-specific	14.0363	81.002	23.7232	3.99088	12.5057	400.764	11.3187	7.76549	22.1	8.45869	16.6401	0.865675	32.925	28.7217	14.977
NRRL3_1282		GH13_40	Starch	AGD(α-glucosidase)	Starch-specific	0.248171	0.264443	1.16216	0.349896	0.621666	1.33034	0.349638	0.356925	1.52139	0.409037	0.295535	0.28338	0.27784	0.525925	1.39682
NRRL3_249	AgtA	GH13_1	Starch	AMY(α-amylase)	Starch-specific	441.236	318.087	315.232	327.134	294.947	229.614	320.046	313.352	129.325	367.207	504.901	223.374	443.619	313.441	317.797
NRRL3_250		GH13_5	Starch	AMY(α-amylase)	Starch-specific	7.35867	2.0001	0.359932	12.6932	2.66908	0.767668	8.44821	1.43492	0.214208	6.70075	2.06067	2.57943	5.74142	1.47146	0.531211
NRRL3_2524	AgdB	GH31	Starch	AGD(α-glucosidase)	Starch-specific	738.687	405.558	821.574	278.894	482.289	487.333	330.756	77.8906	112.004	209.897	1459.27	2438.69	1017.78	1712.09	795.998
NRRL3_2746		GH13_5	Starch	AMY(α-amylase)	Starch-specific	1.74183	1.64816	2.50875	3.06407	1.45004	2.394	1.79011	1.34951	1.29568	1.54889	1.36323	2.41496	1.51945	1.34261	2.7894
NRRL3_4254	AgdG	GH31	Starch	AGD(α-glucosidase)	Starch-specific	0.793025	0.829645	0.879466	0.938037	0.52278	0.560029	0.504086	1.89135	1.22256	1.91011	0.849223	0.363282	0.610514	0.963192	0.947426
NRRL3_475		GH31	Starch	AGD(α-glucosidase)	Starch-specific	217.244	326.896	141.658	204.793	333.432	101.779	136.651	64.9869	44.1198	138.163	222.522	190.302	160.98	282.031	121.946
NRRL3_5201		GH13_40	Starch	AGD(α-glucosidase)	Starch-specific	28.12	15.794	41.2099	10.7727	25.1103	35.7615	21.1131	8.02854	11.5353	13.0748	13.5975	7.32159	31.0571	22.559	25.6273
NRRL3_7699	AmyA/AmyB	GH13_1	Starch	AMY(α-amylase)	Starch-specific	16.3596	11.2069	64.5777	13.3458	23.2293	80.8434	14.3594	4.95949	11.8444	10.7888	6.81405	64.2933	16.447	38.3496	78.1509
NRRL3_7700	AgdA	GH31	Starch	AGD(α-glucosidase)	Starch-specific	466.031	288.769	32.4386	281.115	1177.91	47.6126	316.671	162.449	75.5375	201.801	93.8026	14.6305	501.52	1875.67	32.3571
NRRL3_8300	GlaA	GH15 - CBM20	Starch	GLA(glucoamylase)	Starch-specific	379.446	616.867	55.3365	313.369	3961.48	114.061	290.335	572.164	1799.31	450.18	980.171	268.918	369.046	6848.78	60.6051
NRRL3_8949		GH15	Starch	GLA(glucoamylase)	Starch-specific	0.679572	3.6586	32.384	1.53937	1.34358	13.598	1.36842	2.01838	11.3953	15.7265	0.51663	9.98185	1.68661	5.84783	9.73416
NRRL3_9875	AamA	GH13_1 - CBM20	Starch	AMY(α-amylase)	Starch-specific	492.192	175.729	5.35276	290.663	2140.25	32.7145	290.324	403.63	879.834	113.367	447.349	212.299	414.272	3829.76	8.81198
NRRL3_1396	AFC	GH29	Xyloglucan	AFC(α-l-fucosidase)	Xyloglucan-specific	10.9578	1.58231	4.5458	2.4816	3.12916	6.53608	2.69124	1.09731	1.00572	1.012	0.793587	0.125193	5.17753	5.37762	3.75392
NRRL3_1787	EglC	GH74 - CBM1	Xyloglucan	XG-EGL(xyloglucanase)	Xyloglucan-specific	0.353534	5.9307	8.95071	0.349477	45.7514	314.62	1.89317	24.1734	1744.02	7.15939	167.237	278.548	1.16847	22.7989	17.6956
NRRL3_1918	XG EGL	GH12	Xyloglucan	XG-EGL(xyloglucanase)	Xyloglucan-specific	72.7255	233.555	185.039	66.3789	1681.01	571.389	197.683	1272.51	3780.13	31.8771	1343.98	532.067	95.446	403.325	236.413
NRRL3_2023		GH31	Xyloglucan	AXL(α-xylosidase)	Xyloglucan-specific	24.0985	71.6801	348.533	10.953	286.008	614.307	24.3771	110.903	811.233	14.381	460.456	199.73	32.4576	386.387	308.823
NRRL3_268	AxlA/XylS	GH31	Xyloglucan	AXL(α-xylosidase)	Xyloglucan-specific	259.312	1896.91	37.1985	110.038	932.928	88.1879	351.987	3804.81	1349.02	190.913	1518.64	407.939	466.295	1444.02	46.3087
NRRL3_7089	AFC	GH95	Xyloglucan	AFC(α-l-fucosidase)	Xyloglucan-specific	37.0169	156.346	140.175	17.9707	263.617	194.942	45.8577	142.795	242.287	28.7124	243.236	116.373	64.5547	216.155	144.57
NRRL3_7382	AFC	GH95	Xyloglucan	AFC(α-l-fucosidase)	Xyloglucan-specific	0.995969	6.81679	20.2536	0.491902	35.5553	44.3783	2.55308	80.7707	334.631	0.908846	164.919	135.408	2.18455	41.9616	27.7345
NRRL3_819	EglA	GH12	Xyloglucan	XG-EGL(xyloglucanase)	Xyloglucan-specific	136.524	1519.86	71.0629	116.863	3102.11	1025.69	575.289	1145.42	7836.39	20.1157	4612.77	61.7677	158.213	1787.08	153.126
NRRL3_8380	XG EGL	GH12	Xyloglucan	XG-EGL(xyloglucanase)	Xyloglucan-specific	22.5865	51.9546	21.223	52.3459	25.5322	82.7843	37.8425	20.0425	32.9064	79.3605	11.8157	66.5321	32.4708	108.041	29.4472
NRRL3_8392	XG EGL	GH12	Xyloglucan	XG-EGL(xyloglucanase)	Xyloglucan-specific	1.36709	0.229418	1.06494	1.72955	2.62729	5.16614	2.12863	0.279624	1.39061	15.1366	2.53689	13.2275	2.41822	0.409502	1.07818

## Sheet: SBP
NRRL3 model ID	enzyme name	CAZy family	substrate	enzyme	Group	Reference			ΔxkiA			ΔlarAΔxyrAΔxyrB			ΔladAΔxdhAΔsdhA			ΔlxrAΔlxrB
						2h	8h	24h	2h	8h	24h	2h	8h	24h	2h	8h	24h	2h	8h	24h
NRRL3_1069	AguA	GH67	Xylan	AGU(α-glucuronidase)	Xylan-specific	17.3798	133.226	172.92	8.99151	1898.75	142.128	69.1451	7333.58	6408.09	1.42998	959.901	642.059	51.5581	405.351	89.3661
NRRL3_10881	BXL	GH43	Xylan	BXL(β-1,4-xylosidase)	Xylan-specific	2.23028	63.2705	306.808	2.50327	666.936	80.2437	6.70502	1943.75	1086.18	2.86349	456.253	317.233	8.93816	354.435	248.719
NRRL3_11773	GbgA	GH43 - CBM35	Xylan	BXL(β-1,4-xylosidase)	Xylan-specific	658.779	2038.21	16.1269	283.822	963.551	90.923	104.607	1641.32	1119.59	191.929	1725.93	6894.54	1015.27	5605.22	44.1762
NRRL3_1648	XynB/XlnB	GH11	Xylan	XLN(β-1,4-endo-xylanase)	Xylan-specific	39.3115	33.3656	214.682	35.3221	3259.96	59.1872	27.5783	12061.1	14302.8	5.78208	2340.51	2048.83	28.851	1787.83	753.276
NRRL3_2451	XlnD/XynD	GH3	Xylan	BXL(β-1,4-xylosidase)	Xylan-specific	259.415	918.735	991.132	178.022	18711.1	727.64	813.392	60417.8	46159.4	26.8614	11356.1	4303.43	823.869	2677.39	572.455
NRRL3_2827	XynIV	GH11	Xylan	XLN(β-1,4-endo-xylanase)	Xylan-specific	8.18321	6.78723	12.9986	4.20992	1.08856	30.7607	3.50859	4.27497	20.6947	0.368083	0.7162	41.3189	4.11947	32.6733	40.5927
NRRL3_3339	AxeA	CE1	Xylan	AXE(acetyl xylan esterase)	Xylan-specific	0.333077	44.3145	453.174	0.598984	488.691	92.6247	4.28808	7430.75	6541.7	0.152055	289.307	320.603	0.856624	123.781	719.165
NRRL3_3928	XynV	GH11	Xylan	XLN(β-1,4-endo-xylanase)	Xylan-specific	16.8843	250.255	29.1642	23.1719	1341.16	33.211	20.0377	2354.67	2402.27	38.6652	1327.22	2281.27	54.9518	2181.55	84.7567
NRRL3_6244		GH43	Xylan	BXL(β-1,4-xylosidase)	Xylan-specific	2.87394	121.273	106.958	2.48531	46.1495	109.073	2.98338	225.319	102.315	1.2164	17.5561	47.2067	6.55692	112.105	56.0762
NRRL3_6383		GH10	Xylan	XLN(β-1,4-endo-xylanase)	Xylan-specific	0.0416369	0	0	0.0188061	0.0158112	0.0050121	0.011054	0.0546616	0	0.0109227	0	0	0.00467334	0.00418923	0
NRRL3_6419	XarB	GH3	Xylan	BXL/ABF(β-1,4-xylosidase/α-arabinofuranosidase)	Xylan-specific	18.0623	773.852	235.01	15.3925	879.946	234.705	18.2141	5929.97	1762.87	7.95155	1934.83	1978.97	33.5157	2435.66	650.082
NRRL3_8707	AxhA	GH62	Xylan	AXH(arabinoxylan arabinofuranohydrolase)	Xylan-specific	70.7987	722.357	769.186	64.9309	17772.7	552.605	48.9079	36849.8	28529.3	14.8059	18693.7	23643.5	115.853	15162.4	906.939
NRRL3_8708	XynA/XlnC	GH10	Xylan	XLN(β-1,4-endo-xylanase)	Xylan-specific	54.5325	719.021	1593.44	48.5361	28661.8	729.057	39.0483	60524.6	53188.7	15.249	33053.6	45260.9	79.2174	25617.6	1370.62
NRRL3_9890	XynVI/XynD	GH43	Xylan	BXL(β-1,4-xylosidase)	Xylan-specific	7.7113	59.9707	326.622	5.18719	78.0726	110.085	17.194	142.075	38.0321	15.0419	132.922	71.0168	19.7853	19.1019	86.4259
NRRL3_1071	LacE	GH35	Pectin	LAC(β-1,4-galactosidase)	Broad specificity	1.30067	47.751	168.234	0.956011	60.3356	194.825	4.23331	283.803	385.613	2.86138	83.872	111.181	2.60683	24.5904	83.9505
NRRL3_11738	LacC	GH35	Pectin	LAC(β-1,4-galactosidase)	Broad specificity	21.0126	970.211	170.724	14.2528	362.124	891.84	9.39575	936.074	647.696	2.32069	412.978	1461.68	40.6953	1212.97	79.7996
NRRL3_2479	LacB	GH35	Pectin	LAC(β-1,4-galactosidase)	Broad specificity	41.6696	426.971	14.9708	21.3021	295.528	65.5913	13.1202	407.005	69.2089	5.89369	237.2	395.981	94.5754	494.269	8.12517
NRRL3_2630	LacA	GH35	Pectin	LAC(β-1,4-galactosidase)	Broad specificity	371.841	7221.31	910.901	201.988	606.764	1654.33	202.731	2291.07	3690.44	16.2817	1312.06	3393.69	1167.36	5037.5	386.9
NRRL3_4568		GH35	Pectin	LAC(β-1,4-galactosidase)	Broad specificity	0.284854	2.20315	2.53496	0.13379	9.0027	2.71681	0.45938	1.86565	1.63889	1.16798	12.7102	5.68169	0.713252	3.16255	3.29751
NRRL3_10865		GH51	Pectin/Xylan	ABF(α-arabinofuranosidase)	Broad specificity	196.859	5305.55	595.434	134.565	26454.1	1401.81	58.5626	11891.2	4710.04	37.154	31971.9	32236.2	723.2	26659.7	340.43
NRRL3_1606	AbfA	GH51	Pectin/Xylan	ABF(α-arabinofuranosidase)	Broad specificity	1255.2	2079.7	5.55133	474.744	3602.59	23.074	96.1741	705.869	99.2352	44.6553	9371.56	6311.38	3485.81	4404.56	11.1545
NRRL3_2931	FaeB	esterase	Pectin/Xylan	FAE(feruloyl esterase)	Broad specificity	7.69553	35.1746	6.56743	4.33749	2.68954	12.7077	9.761	2.56591	7.81137	1.73458	1.79951	5.0908	10.4133	3.69992	8.95338
NRRL3_3768	AbfB	GH54 - CBM42	Pectin/Xylan	ABF(α-arabinofuranosidase)	Broad specificity	1108.12	4093.66	38.6392	844.158	6005.47	301.464	328.515	3889.17	1484.53	46.7835	8927.4	7963.82	3231.32	8697.07	37.9851
NRRL3_431		esterase	Pectin/Xylan	FAE(feruloyl esterase)	Broad specificity	2.20412	8.17987	5.12431	1.61222	23.1221	4.83001	4.32821	4.50679	4.92075	28.6486	18.7676	5.89754	2.93137	6.73062	3.65943
NRRL3_6387		GH51	Pectin/Xylan	ABF(α-arabinofuranosidase)	Broad specificity	31.7376	577.23	0.575601	16.1553	12.8225	20.3875	8.08283	8.8683	57.1873	3.74492	36.2852	549.505	71.2665	642.906	2.09817
NRRL3_64		GH51	Pectin/Xylan	ABF(α-arabinofuranosidase)	Broad specificity	0.0903038	0	0.0291954	0.0277331	0.0308746	0.176468	0.0479909	0	0.0653334	0	0	0	0	0	0.0287727
NRRL3_7	FaeA	esterase	Pectin/Xylan	FAE(feruloyl esterase)	Broad specificity	1.77527	30.8211	191.305	3.86085	8339.23	99.8945	2.04986	12445.7	11466.2	0.74942	7386.25	5577.1	1.49507	2290.1	287.871
NRRL3_8010		esterase	Pectin/Xylan	FAE(feruloyl esterase)	Broad specificity	0	0	0.0429882	0	0.0243818	0.0286687	0.063177	0.0121074	0.00658733	0.157089	0.00891029	0.0116709	0.0322338	0.00594738	0.0661703
NRRL3_8993	FaeC	CE1	Pectin/Xylan	FAE(feruloyl esterase)	Broad specificity	1.08541	2.8032	18.1801	0.754431	1208.06	2.11964	0.667856	11594.4	2478.08	0.2607	1380.25	1087.95	0.541918	37.0742	5.94598
NRRL3_11147	LPMO	AA9	Cellulose	LPMO(lytic polysaccharide monooxygenase)	cellulose/hemicellulose	44.7922	30.8182	45.5577	34.379	11.2697	80.061	21.0379	45.7662	16.9199	7.85666	12.068	98.0102	26.2601	66.5704	94.5159
NRRL3_3383	LPMO	AA9	Cellulose	LPMO(lytic polysaccharide monooxygenase)	cellulose/hemicellulose	5.0888	2.67885	851.394	2.45222	14.8854	7.14519	3.68651	6736.83	714.045	12.252	19.9393	3.17096	4.74995	4.20779	1458.91
NRRL3_3929	LPMO	AA9 - CBM1	Cellulose	LPMO(lytic polysaccharide monooxygenase)	cellulose/hemicellulose	6.73325	120.113	5.7911	7.13549	76.2034	25.2918	7.17134	61.7564	24.5386	11.3126	181.165	1476.9	10.1835	467.652	15.8475
NRRL3_3961	LPMO	AA9 - CBM1	Cellulose	LPMO(lytic polysaccharide monooxygenase)	cellulose/hemicellulose	2.11267	1.52358	1.86582	3.32287	4.86011	2.46074	2.03618	15.4585	10.5317	3.04682	10.5678	160.518	2.08743	1.86039	1.74593
NRRL3_7568	LPMO	AA9	Cellulose	LPMO(lytic polysaccharide monooxygenase)	cellulose/hemicellulose	21.1509	8.59153	8.139	9.32097	7.91114	18.5992	12.4817	12.5826	13.5262	2.70583	8.15786	7.73694	12.0038	8.24347	21.3699
NRRL3_814	LPMO	AA9 - CBM1	Cellulose	LPMO(lytic polysaccharide monooxygenase)	cellulose/hemicellulose	19.7749	311.077	129.929	21.289	45.648	389.198	13.4802	159.998	453.42	14.5967	135.676	1213.6	23.9198	399.08	518.308
NRRL3_8994	LPMO	AA9	Cellulose	LPMO(lytic polysaccharide monooxygenase)	cellulose/hemicellulose	0.231631	0	0.0795669	0.0398357	0.93375	0.0655717	0	42.341	0.343454	0.0182019	9.6972	59.3621	0	0	0.0788556
NRRL3_10133	BGL	GH3	Cellulose	BGL(β-1,4-glucosidase)	Cellulose-specific	25.5991	150.143	945.776	17.9104	61.1474	779.394	81.0214	969.322	370.647	4.51519	47.182	16.1956	46.8678	8.61052	493.923
NRRL3_10449	BglA	GH3	Cellulose	BGL(β-1,4-glucosidase)	Cellulose-specific	2235.65	2587.15	1513.5	1373.85	159.93	2272.72	2644.3	2136.72	3893.49	94.6889	79.4463	120.26	3368.82	115.472	1577.91
NRRL3_10870	CBH	GH6	Cellulose	CBH(cellobiohydrolase)	Cellulose-specific	1.65894	18.9672	220.771	1.49832	106.383	14.001	4.28132	32924.6	27014.7	1.68884	181.865	227.685	2.00768	42.6017	1064.58
NRRL3_11105	EGL	GH131	Cellulose	ML-EGL(β-1,3/β-1,4-endoglucanase)	Cellulose-specific	15.9323	18.1932	15.4212	10.1195	7.98884	20.6775	7.67569	8.68647	11.278	9.49617	6.19257	64.9181	12.155	49.7549	37.7811
NRRL3_11377		GH3	Cellulose	BGL(β-1,4-glucosidase)	Cellulose-specific	0.0817145	0.0223872	0	0.0519172	0.0229093	0.0489748	0.0420884	0.0203094	0.171805	0.0354258	0	0	0.0751829	0.00717744	0.0149804
NRRL3_11787		GH3	Cellulose	BGL(β-1,4-glucosidase)	Cellulose-specific	0.672038	0.614482	1.02019	0.690387	2.79836	1.07423	1.01033	1.42597	1.58363	4.17238	1.43966	0.385529	0.64923	1.051	0.605789
NRRL3_2584	CbhB	GH7 - CBM1	Cellulose	CBH(cellobiohydrolase)	Cellulose-specific	0.18554	4.86622	1660.37	0.270274	0.993534	30.5187	0.534556	4249.85	1613.91	0.396199	2.17379	1.04813	0.653413	1.10161	7134.28
NRRL3_2585	EglA	GH5_5 - CBM1	Cellulose	EGL(β-1,4-endo-glucanase)	Cellulose-specific	0.314573	6.01782	1715.4	0.242027	2.55588	28.6541	0.537365	3429.19	1137.01	0.856002	4.29768	3.68365	1.06389	1.58301	6314.87
NRRL3_3736		GH3	Cellulose	BGL(β-1,4-glucosidase)	Cellulose-specific	47.8289	40.7627	55.1274	52.8831	54.8504	64.998	52.304	36.9491	46.1096	45.6444	37.9207	56.7133	46.2393	44.6994	58.353
NRRL3_3953	BGL	GH3	Cellulose	BGL(β-1,4-glucosidase)	Cellulose-specific	6.00901	1.39679	2.51882	4.82499	2.34277	4.01978	6.31467	1.57528	2.95675	2.87877	0.848519	0.529628	5.86637	1.04239	1.99009
NRRL3_4818	BGL	GH3	Cellulose	BGL(β-1,4-glucosidase)	Cellulose-specific	10.5583	11.4579	23.1223	5.23096	12.8961	15.7499	22.9293	40.0088	9.42722	8.70563	15.2959	3.94824	23.1779	2.88743	11.387
NRRL3_4917	EglC	GH5_5	Cellulose	EGL(β-1,4-endo-glucanase)	Cellulose-specific	1.4607	39.0279	664.724	1.57702	6.37001	52.1188	2.29065	6376.89	5290.18	3.66888	7.37753	14.0823	1.2966	4.46562	2054.21
NRRL3_4953	CbhA	GH7	Cellulose	CBH(cellobiohydrolase)	Cellulose-specific	1.22858	24.0009	31.0397	0.877252	3.61591	14.5113	1.298	317.202	6220.58	4.49184	1.77541	2.96172	1.56256	7.75227	928.022
NRRL3_4990		GH3	Cellulose	BGL(β-1,4-glucosidase)	Cellulose-specific	0.655515	0.903811	0.513639	0.700721	0.758809	1.38509	0.704867	0.53987	1.09013	1.07425	0.609882	0.572925	0.656886	0.871861	0.811567
NRRL3_5496		AA3_1	Cellulose	CDH(cellobiose dehydrogenase)	Cellulose-specific	1.8019	3.35951	2.50989	2.83475	12.8623	3.71758	3.8559	5.02574	3.71493	9.42822	9.68014	5.1934	2.85306	8.82153	4.77103
NRRL3_6316	CDH	AA8 - AA3_1	Cellulose	CDH(cellobiose dehydrogenase)	Cellulose-specific	5.11965	12.406	4.09585	8.35412	2.60414	12.1056	11.5004	3.88215	7.41307	132.533	4.7549	14.0176	9.11586	10.4911	10.4703
NRRL3_6436		GH3	Cellulose	BGL(β-1,4-glucosidase)	Cellulose-specific	3.07594	19.5047	157.023	2.71644	4.15624	15.6703	3.2352	1572.67	734.557	1.99835	20.4203	19.9331	3.9961	4.4295	1903.92
NRRL3_6791	EglB	GH5_5 - CBM1	Cellulose	EGL(β-1,4-endo-glucanase)	Cellulose-specific	81.9639	1316.12	58.0255	83.6643	33.0823	93.1583	60.7014	38.6112	182.84	151.008	57.0874	1120.07	109.969	776.783	66.0902
NRRL3_7248		GH5_12	Cellulose	EGL(β-1,4-endo-glucanase)	Cellulose-specific	127.822	105.381	189.084	64.2882	46.5353	127.5	72.902	76.0926	83.7085	63.4575	42.7492	67.1698	79.4829	53.8131	139.358
NRRL3_742	BGL	GH3	Cellulose	BGL(β-1,4-glucosidase)	Cellulose-specific	81.1818	27.0424	34.3899	46.2248	210.25	25.0746	162.252	35.7337	25.9127	13.9895	578.477	252.723	122.053	124.909	22.3326
NRRL3_7975	BGL	GH1	Cellulose	BGL(β-1,4-glucosidase)	Cellulose-specific	22.2663	252.518	1198.71	6.81106	1.57697	708.271	94.4303	106.036	149.322	0.35355	0.471456	2.34852	68.1636	0.486444	111.934
NRRL3_8395		GH3	Cellulose	BGL(β-1,4-glucosidase)	Cellulose-specific	5.23801	3.73143	2.75561	4.46691	2.16909	3.24368	4.56893	3.39253	6.29467	6.19591	1.74262	2.13954	4.38411	2.53378	4.04683
NRRL3_8517		GH1	Cellulose	BGL(β-1,4-glucosidase)	Cellulose-specific	52.9632	216.911	804.656	35.2492	24.5324	283.347	54.3323	2527.65	887.089	48.2562	29.0592	71.257	59.5257	51.7794	5785.49
NRRL3_9019	CBH	CBM1 - GH6	Cellulose	CBH(cellobiohydrolase)	Cellulose-specific	0.0137884	0.890667	1069.53	0.0473579	104.91	4.10637	0.435798	7737.85	5112.7	0.0931265	92.5261	61.3568	0.174386	1.04734	2953.99
NRRL3_9644	BGL	GH3	Cellulose	BGL(β-1,4-glucosidase)	Cellulose-specific	0.558019	5.28511	29.2569	0.390384	6.71683	7.88853	0.754393	75.6943	35.3514	1.66438	24.8516	18.1085	0.993845	3.88772	28.8581
NRRL3_9976	BGL	GH1	Cellulose	BGL(β-1,4-glucosidase)	Cellulose-specific	2.40774	22.9765	90.2498	1.18864	12.3037	30.3761	3.50251	246.846	174.082	0.845941	21.0641	4.22726	2.99996	7.12334	86.0739
NRRL3_11747	AglA	GH27 - CBM13	Galactomannan	AGL(α-1,4-galactosidase)	Galactomannan-specific	40.6574	125.791	64.5668	19.2305	5.48168	136.406	25.4659	4.67441	34.2912	3.39198	26.161	94.446	43.6964	85.6916	74.8566
NRRL3_16	AglC	GH36	Galactomannan	AGL(α-1,4-galactosidase)	Galactomannan-specific	1680.06	187.039	20.4401	1205.45	32.0416	76.5375	1092.82	50.2253	74.6018	451.527	10.0156	31.5938	1399.6	50.5674	40.1198
NRRL3_1737		GH27	Galactomannan	AGL(α-1,4-galactosidase)	Galactomannan-specific	1.36936	35.4757	0.345535	0.862396	35.226	2.03637	0.889724	38.2383	23.8888	0.0333263	51.3109	67.0596	4.7317	68.8371	1.37333
NRRL3_4196	MAN	GH26	Galactomannan	MAN(β-1,4-endo-mannanase)	Galactomannan-specific	36.5959	1.83388	0.198947	39.2964	2.17826	0.768905	33.3827	10.0735	2.66076	25.0625	5.15255	0.275284	31.0526	2.38454	0.871184
NRRL3_5358	AglB	GH27	Galactomannan	AGL(α-1,4-galactosidase)	Galactomannan-specific	215.69	509.166	526.413	193.615	257.425	483.642	362.925	2076.85	1197.63	114.915	196.463	196.419	484.631	548.477	656.848
NRRL3_743	AglD	GH27 - CBM35	Galactomannan	AGL(α-1,4-galactosidase)	Galactomannan-specific	74.5939	1303.73	156.385	41.0149	2869.78	195.161	26.3243	1326.91	975.448	51.7808	7726.44	6608.39	284.661	5368.13	101.163
NRRL3_8018		GH36	Galactomannan	AGL(α-1,4-galactosidase)	Galactomannan-specific	12.1323	18.2059	49.0383	7.8712	9.67525	25.9987	11.3653	23.4834	30.1933	7.10131	9.21324	7.09191	12.9131	9.89221	30.9227
NRRL3_8912	MAN	GH5	Galactomannan	MAN(β-1,4-endo-mannanase)	Galactomannan-specific	2.95311	4.52609	49.7018	2.61726	6.64451	7.50212	3.19709	126.302	154.759	5.02478	4.19126	3.21701	2.89068	3.60498	171.275
NRRL3_9051		GH2	Galactomannan	MND(β-1,4-mannosidase)	Galactomannan-specific	379.997	262.39	255.306	165.662	182.732	177.813	209.603	1617.74	519.965	40.6146	266.155	414.422	408.447	197.625	855.648
NRRL3_9612	MndA	GH2	Galactomannan	MND(β-1,4-mannosidase)	Galactomannan-specific	135.836	107.608	29.362	65.0645	21.3011	99.0218	78.5639	101.618	204.931	54.3618	23.7579	90.8401	171.328	68.3288	46.3281
NRRL3_2163	0	GH2	Galactomannan	MND(β-1,4-mannosidase)	Galactomannan-specific	0.692844	0.0340397	0	0.625419	0.0913114	0.0250044	0.77533	0.0417571	0.0276248	0.223211	0.0604253	0.0955296	0.937325	0.259384	0.0363941
NRRL3_9622	AGL	GH27	Galactomannan	AGL(α-1,4-galactosidase)	Galactomannan-specific	0.0420301	2555.8	1151.76	0.00693986	3422.58	1204.91	0	5376.15	3218.39	0.0624723	8318.92	7513.85	0.00970257	6403.79	1979.44
NRRL3_4916	HAE	CE16	Hemicellulose	acetyl esterase	Hemicellulose-specific	2.86186	575.452	214.837	1.91196	60.0912	516.671	4.43052	277.78	328.373	0.599544	26.0569	140.558	4.94801	279.053	121.541
NRRL3_6053	HAE	CE16	Hemicellulose	acetyl esterase	Hemicellulose-specific	14.0846	833.762	1204.43	7.6463	339.889	674.261	7.62631	2957.26	2511.29	2.20354	315.232	313.396	13.2468	1004.6	646.304
NRRL3_6379	HAE	CE16	Hemicellulose	acetyl esterase	Hemicellulose-specific	4.8325	0.00943497	0.0116577	4.65999	0.0134649	0.0235383	9.48137	0.060803	0.0311497	1.00381	0.00321946	0.0169541	9.84324	0.0353167	0
NRRL3_8786	HAE	CE16	Hemicellulose	acetyl esterase	Hemicellulose-specific	0.0108452	2372.08	4512.61	0.00340921	401.673	2039.59	0.00986271	5858.93	7059.72	0.00635211	343.586	469.69	0.00393686	1302.92	4471.35
NRRL3_11752	SucA	GH32	Inulin	SUC(invertase/β-fructofuranosidase)	Inulin-specific	2449.18	0.0977706	0.721237	2679.1	0.878603	0.887265	2438.1	1.80471	4.17302	2649.81	0.375797	0.384937	2150.37	0.46259	0.805808
NRRL3_11821		GH32	Inulin	SUC(invertase/β-fructofuranosidase)	Inulin-specific	0.363732	26.8214	62.6504	0.107053	4.42869	129.952	0.165287	26.8578	9.62384	0.123036	0.626266	4.19976	0.37089	0.995657	24.2039
NRRL3_3087	InuE/Inu1	GH32	Inulin	INX(exo-inulinase)	Inulin-specific	3572.02	21.8309	30.1607	2210.32	19.9658	28.7209	2528.8	5.54451	18.6306	1675.65	20.8281	14.2459	2656.8	18.0424	32.7698
NRRL3_3595		GH32	Inulin	SUC(invertase/β-fructofuranosidase)	Inulin-specific	28.6842	2.74077	4.33756	16.2223	0.804208	10.859	20.2165	2.15502	2.51675	16.4044	0.47098	2.07731	26.3467	1.33361	5.22854
NRRL3_9884	InuA	GH32	Inulin	INU(endo-inulinase)	Inulin-specific	74.4586	111.402	152.199	58.1801	46.0342	271.891	41.2987	109.548	109.274	53.5885	40.5446	38.1109	45.5714	39.8531	114.659
NRRL3_10142		CE5			Other CAZymes	3.50091	70.2755	3.60974	3.13787	3.07463	20.1803	2.68397	66.0745	22.5689	2.81126	4.44334	355.227	3.48391	184.334	20.5334
NRRL3_6197		CE5			Other CAZymes	342.465	0.152841	0	245.33	2.76523	0.965442	155.158	1.12383	2.15634	47.1697	1.61748	0.475842	179.805	3.32113	0.163682
NRRL3_73		CE5			Other CAZymes	0.397205	0.389461	0.219785	0.369472	8.89769	1.29385	0.463231	4.2344	1.61047	0.139042	10.6227	2.09243	0.513415	3.38798	0.417559
NRRL3_74		CE5			Other CAZymes	1.2133	43.8403	0.760985	0.475896	3.36693	6.1119	1.25728	194.572	12.3596	0.133367	9.16437	44.5691	1.40207	55.8269	1.66466
NRRL3_776		CE5			Other CAZymes	522.846	173.331	505.376	308.141	479.553	328.422	227.045	783.792	489.292	55.1849	391.672	393.929	362.109	837.245	557.445
NRRL3_8738		GH30_3			Other CAZymes	709.53	0.0207201	0.162896	525.472	0.892151	0.0673948	663.017	0.114014	0.361297	154.936	0.151485	0.063143	659.975	0.120637	0.0316668
NRRL3_11825		GH3			Other CAZymes	0.0119805	0.762124	1.26651	0.0114452	2.78157	0.779174	0.0199922	3.51503	2.15694	0.0992253	1.97244	0.974479	0	1.82092	1.25957
NRRL3_1271		GH3			Other CAZymes	2.04327	12.2284	29.2386	1.81903	9.85225	27.8425	2.04458	15.9542	17.422	1.37236	8.01153	13.1427	1.86153	13.5225	25.213
NRRL3_5661		GH3			Other CAZymes	12.1805	49.3761	92.8495	8.02839	48.3372	84.6556	11.9553	55.5257	59.0982	3.77528	56.0591	52.8026	14.5793	43.43	91.3332
NRRL3_6623		GH3			Other CAZymes	70.4898	4.41436	3.3321	46.6086	14.705	5.33485	51.3687	4.01266	3.82416	59.4269	10.2691	7.3543	64.3874	11.6631	3.24234
NRRL3_7423		GH3			Other CAZymes	1.76398	1.06833	5.87822	1.796	1.61007	3.67602	12.1416	1.84999	2.35769	153.357	1.88471	3.224	4.12582	0.308204	6.72874
NRRL3_1731		GH2		GUS(β-glucuronidase)	Other CAZymes	0.113549	0.0420954	0.385159	0.0361169	0.0562463	0.147246	0.0740741	5.42849	0.108683	0.0263394	0.0546592	0.0643405	0.0874045	0.0309877	0.128229
NRRL3_6203		GH2		GUS(β-glucuronidase)	Other CAZymes	22.3222	32.3254	93.2284	11.3974	32.4242	28.425	33.9008	73.4884	27.5217	51.5423	45.3863	15.691	49.9313	13.009	52.7564
NRRL3_8807		GH2		GUS(β-glucuronidase)	Other CAZymes	20.1425	86.3587	62.4038	12.0929	6.67785	74.9486	28.8673	35.9087	88.8006	5.29426	3.93506	9.65225	43.3192	22.3464	74.629
NRRL3_10115	RglB	PL4_3	Pectin	RGL(rhamnogalacturonan lyase)	Pectin-specific	42.0303	809.749	715.603	26.1577	160.089	3075.26	39.8776	989.169	1516.23	39.0759	381.245	962.367	78.7688	140.516	486.25
NRRL3_1038	UrhgB	GH105	Pectin	URH(unsaturated rhamnogalacturonyl hydrolase)	Pectin-specific	0.753728	0.173478	2.93097	0.842888	0.303281	0.398212	0.660249	0.972977	0.26553	0.212977	0.170431	0.206488	0.811237	0.248739	2.02751
NRRL3_10498	Gp43	GH5_9	Pectin	EXG(exo 1,3 galactanase)	Pectin-specific	8.58653	11.9092	67.6822	6.296	21.3867	18.1032	13.9507	62.2178	6.60535	15.1995	49.6224	32.5423	18.3537	13.2222	49.4709
NRRL3_10558	RHA	GH78	Pectin	RHA(α-rhamnosidase)	Pectin-specific	1.81092	461.213	94.6683	1.20056	54.7842	561.396	0.701725	222.076	456.186	0.618048	48.9908	351.248	2.87323	333.12	99.0297
NRRL3_10559	RgxC	GH28	Pectin	RGX(exo-rhamnogalacturonase)	Pectin-specific	1.04594	404.96	55.0272	0.701617	39.7762	587.987	0.329769	124.523	344.101	0.168697	31.2921	312.142	1.64686	259.388	79.9211
NRRL3_10643	GalA	GH53	Pectin	GAL(β-1,4-endo-galactanase)	Pectin-specific	14.8111	945.456	48.4762	12.4326	692.102	136.089	8.4201	816.6	518.415	9.17723	432.083	3511.59	23.9922	3154.7	74.8881
NRRL3_10808	EXG/XTG	GH5_23	Pectin	EXG(exo 1,3 galactanase)	Pectin-specific	37.7888	29.9961	29.9595	23.9569	33.4746	49.7838	28.8636	17.6209	24.8703	18.0817	35.4035	37.3797	50.2509	23.5283	35.7301
NRRL3_11451		GH78	Pectin	RHA(α-rhamnosidase)	Pectin-specific	0.270969	0.0232334	0.0836166	0.354345	1.49272	0.132949	0.206135	0.304309	0.360172	0.0906277	0.930491	0.938429	0.176132	0.777488	0.232558
NRRL3_11789		GH5_23	Pectin	EXG(exo 1,3 galactanase)	Pectin-specific	0.964052	0.599149	1.66697	0.317835	2.70714	1.17855	0.731579	2.51976	2.03523	0.298297	1.60113	0.930186	0.983008	0.850347	0.700349
NRRL3_11790	RhgC	GH28	Pectin	RHG(endo-rhamnogalacturonase)	Pectin-specific	16.8954	3.77972	1.91694	8.55894	0.609428	11.4808	5.29784	2.06466	2.80878	1.83076	0.665749	3.55146	7.66646	2.11452	7.10276
NRRL3_1237	PelD	PL1_4	Pectin	PEL(pectin lyase)	Pectin-specific	7.6378	456.319	6.79073	5.15349	96.7899	276.007	5.17551	238.9	396.014	0.568553	15.8409	369.882	8.14667	599.807	32.2819
NRRL3_169	RgaeA	CE12	Pectin	RGAE(rhamnogalacturonan acetyl esterase)	Pectin-specific	18.6525	2248.04	1646.32	18.2555	76.1261	4421.7	23.1334	1768.86	5103.48	2.32879	47.9631	1173.19	45.0539	171.261	1975.09
NRRL3_1739		GH88	Pectin	UGH(unsaturated glucuronyl hydrolase)	Pectin-specific	36.3881	30.2684	1.97977	12.7882	40.3631	2.01446	12.9103	39.7642	12.6681	1.08452	44.8219	30.8859	63.4686	27.4057	1.63883
NRRL3_2162	RHA	GH78	Pectin	RHA(α-rhamnosidase)	Pectin-specific	33.2527	57.5639	190.641	32.4488	53.3612	532.741	33.9166	85.5676	223.704	15.2364	44.3694	40.8825	42.1521	32.2542	220.024
NRRL3_2571	PgaI	GH28	Pectin	PGA(endo-polygalacturonase)	Pectin-specific	29.6253	200.008	7.47411	22.2986	74.7919	34.5586	12.1454	271.12	456.472	3.00074	19.6395	140.28	11.9065	126.221	36.7334
NRRL3_263	PgaD	GH28	Pectin	PGA(endo-polygalacturonase)	Pectin-specific	18.9993	51.0888	13.528	14.6734	57.5029	22.1317	11.7391	13.7292	24.794	8.59518	58.1682	100.865	18.1274	437.001	36.1409
NRRL3_2832		GH28	Pectin	RGX(exo-rhamnogalacturonase)	Pectin-specific	0.766122	11.1586	30.2791	0.400966	7.73303	84.4404	1.26627	21.5035	87.9117	0.526751	8.62707	3.80025	1.20869	3.12645	21.0657
NRRL3_2835	PgaE	GH28	Pectin	PGA(endo-polygalacturonase)	Pectin-specific	3.07433	294.078	29.6703	2.72837	16.4037	1773.8	3.8312	4.5465	697.016	1.79201	2.63315	72.2078	4.07952	1837.13	197.624
NRRL3_3144	PgaX	GH28	Pectin	PGX(exo-polygalacturonase)	Pectin-specific	8.88233	2545.88	170.382	5.25271	56.6033	2020.5	4.09807	603.691	453.975	1.27559	16.6643	330.548	10.2601	439.542	134.441
NRRL3_3279		GH78	Pectin	RHA(α-rhamnosidase)	Pectin-specific	7.15915	44.7268	89.8065	4.31475	2.54466	229.361	7.11083	11.8186	77.3939	1.42523	1.43665	9.7374	6.58013	1.35999	44.1143
NRRL3_3855		GH43	Pectin	ABN(endo-arabinanase)	Pectin-specific	19.6158	1.52117	8.62008	12.7627	6.82004	6.18164	64.5066	45.3547	0.78869	1.63256	54.1814	4.81394	33.6026	0.683595	7.13908
NRRL3_3924		GH78	Pectin	RHA(α-rhamnosidase)	Pectin-specific	0	0.00499104	0	0	0.00633609	0	0	0	0	0	0	0	0.0102648	0.00417787	0
NRRL3_4000	PgaII	GH28	Pectin	PGA(endo-polygalacturonase)	Pectin-specific	12.9757	586.639	23.554	13.3368	45.2173	168.895	8.62192	18.3922	268.304	3.04268	36.9363	1858.18	19.9658	2231.54	165.232
NRRL3_4153	PelC	PL1_4	Pectin	PEL(pectin lyase)	Pectin-specific	15.9768	38.1111	84.9187	12.9616	15.5355	50.5066	16.8804	21.3066	70.3522	36.0959	12.5857	42.5088	23.5884	31.5522	90.8676
NRRL3_4245		GH78	Pectin	RHA(α-rhamnosidase)	Pectin-specific	1.43638	0.523826	0.37414	0.663636	0.278951	8.54334	0.891078	0.273222	7.56823	0.736538	0.316243	18.4403	1.10783	0.145307	1.52832
NRRL3_4303	RhgF	GH28	Pectin	RHG(endo-rhamnogalacturonase)	Pectin-specific	0	0.0173328	0.00586086	0	0.00406849	0.00486024	0.00545766	0.0050606	0	0	0.0313628	0.258043	0	0.243134	0.0060178
NRRL3_4608		GH43	Pectin	ABN(endo-arabinanase)	Pectin-specific	1.38846	2.29921	4.0345	1.21417	6.66398	9.1998	1.31519	2.61387	6.98218	0.763491	4.19005	7.53209	1.79732	11.1278	7.53309
NRRL3_5252	PmeC	CE8	Pectin	PME(pectin methyl esterase)	Pectin-specific	6.7957	2274.89	258.781	8.52619	124.355	2765.22	4.82051	465.3	398.042	1.24058	25.1396	278.889	16.2845	267.592	147.319
NRRL3_5260	PgxC	GH28	Pectin	PGX(exo-polygalacturonase)	Pectin-specific	27.378	1940.43	32.845	19.6576	806.969	493.591	13.2616	1233.39	500.313	5.38994	214.661	1719.34	32.2099	2140.4	68.8784
NRRL3_5407	AbnC	GH43	Pectin	ABN(endo-arabinanase)	Pectin-specific	15.9104	22.2083	949.142	10.2305	8.08514	479.342	27.8315	113.414	118.279	6.37151	37.2759	54.8315	22.4575	6.17274	797.779
NRRL3_5859	PgaB	GH28	Pectin	PGA(endo-polygalacturonase)	Pectin-specific	99.3343	45.7128	0.761641	89.0301	3.98229	4.61677	53.6693	3.73987	3.64079	71.6375	9.30963	284.502	88.5437	150.235	1.98676
NRRL3_6141		GH43	Pectin	ABN(endo-arabinanase)	Pectin-specific	4.51392	6.50317	10.0657	5.29479	3.49203	10.5771	6.18894	4.43517	11.1872	4.42568	2.54735	7.11402	6.05362	6.35486	11.3836
NRRL3_6269		PL1_4	Pectin	PEL(pectin lyase)	Pectin-specific	0.612867	0.0613342	2.66298	0.368827	0.131602	0.43736	0.293594	3.53287	2.23224	0.110126	0.102216	9.59537	0.37669	0.85366	3.25126
NRRL3_6304		GH78	Pectin	RHA(α-rhamnosidase)	Pectin-specific	1.9712	1.19677	1.21627	0.904752	0.544435	6.19659	1.27029	0.323677	3.62116	0.573269	0.463168	2.17793	1.28372	0.372023	1.82243
NRRL3_6359	PlyA	PL1_7	Pectin	PLY(pectate lyase)	Pectin-specific	1.07992	0.821036	0.741014	0.889545	1.09843	0.972614	0.619833	19.0526	1.21714	0.97718	0.812163	0.989956	0.650071	1.02835	0.708644
NRRL3_6782	PgaA	GH28	Pectin	PGA(endo-polygalacturonase)	Pectin-specific	2.74657	43.1519	5.20847	3.76167	6.96295	20.056	4.16059	12.0489	34.5453	4.98153	4.75615	13.273	3.49647	70.2676	18.1068
NRRL3_684	RglA	PL4_1	Pectin	RGL(rhamnogalacturonan lyase)	Pectin-specific	0.48667	7.77933	52.2984	0.325896	9.4124	22.8417	0.335427	1436.2	66.0934	0.747943	15.9826	77.791	0.311361	2.76304	103.96
NRRL3_7094		GH43	Pectin	ABN(endo-arabinanase)	Pectin-specific	80.8582	238.264	270.859	125.283	574.707	320.753	198.737	698.812	770.683	98.868	558.291	242.404	177.366	475.064	400.716
NRRL3_7469	XghA	GH28	Pectin	XGH(xylogalacturonase)	Pectin-specific	1.24129	216.363	7.90241	1.58233	154.242	29.634	0.996782	318.764	352.038	3.40919	226.11	986.234	4.13612	1444.81	32.1995
NRRL3_7470	PmeB	CE8	Pectin	PME(pectin methyl esterase)	Pectin-specific	0.527984	141.285	7.1511	0.828721	41.4785	47.0256	0.514458	143.412	185.9	1.07439	51.3638	321.494	1.72882	397.441	20.2518
NRRL3_7501	RgaeB	CE12	Pectin	RGAE(rhamnogalacturonan acetyl esterase)	Pectin-specific	3.73692	28.3049	52.7437	1.88472	18.6242	97.1602	2.48132	33.5977	46.4582	0.796261	17.5823	16.5159	2.96014	21.0894	46.5625
NRRL3_7520		GH78	Pectin	RHA(α-rhamnosidase)	Pectin-specific	13.0854	31.8883	29.0782	9.41198	8.21342	137.371	13.1859	16.6527	84.4961	6.11131	13.4367	71.7564	13.7837	10.6015	33.1855
NRRL3_824		GH93	Pectin	ABX	Pectin-specific	152.231	157.959	496.195	103.552	57.3501	445.48	193.607	104.245	242.042	59.2542	24.8806	87.7358	228.125	142.07	335.716
NRRL3_8281	PgxB	GH28	Pectin	PGX(exo-polygalacturonase)	Pectin-specific	7.73974	2770.04	344.805	8.33519	206.363	4845.94	4.38042	920.743	743.553	1.41987	28.231	165.536	8.87995	139.018	216.561
NRRL3_8325	PmeA	CE8	Pectin	PME(pectin methyl esterase)	Pectin-specific	21.9733	564.196	0.457155	15.6532	5.12479	113.712	12.8676	11.2225	121.965	8.30867	1.81232	319.183	14.4669	755.435	4.66005
NRRL3_839		GH105	Pectin	URH(unsaturated rhamnogalacturonyl hydrolase)	Pectin-specific	18.1795	57.7586	77.013	11.1142	5.72329	286.511	17.3989	17.1776	161.253	1.64124	23.9148	132.821	23.2634	7.65782	65.1709
NRRL3_8631	RhaB	GH28	Pectin	RGX(exo-rhamnogalacturonase)	Pectin-specific	0.0696556	16.0148	45.6603	0.0935566	0.173914	151.227	0.0947909	2.12486	138.627	0.0189418	0.0637662	4.51766	0.0505256	0.360145	140.608
NRRL3_8701	GLN	GH5_16	Pectin	GLN(exo 1,6 galactanase)	Pectin-specific	196.122	2345.28	98.6966	96.6062	3359.72	136.336	27.5811	751.842	433.71	50.3077	6992.76	5668.82	909.398	8307.03	52.5679
NRRL3_8767	PelB	PL1_4	Pectin	PEL(pectin lyase)	Pectin-specific	54.0224	63.034	19.5	66.8392	62.5072	29.1163	60.826	55.2523	30.8211	46.6167	122.433	132.873	75.5889	192.06	22.8206
NRRL3_8805	PgaC	GH28	Pectin	PGA(endo-polygalacturonase)	Pectin-specific	0.225174	150.193	6.79807	0.348915	1.21842	52.0719	0.242223	58.9074	230.919	0.164	0.320524	4.87499	0.432659	24.4869	40.8032
NRRL3_9126	RhgA	GH28	Pectin	RHG(endo-rhamnogalacturonase)	Pectin-specific	9.29009	132.206	182.401	8.71762	27.3013	763.755	10.6141	166.646	2876.27	15.1012	14.273	293.612	8.17456	62.0188	468.605
NRRL3_92	AbnA	GH43	Pectin	ABN(endo-arabinanase)	Pectin-specific	101.778	2038.11	502.474	70.9837	9280.84	305.302	19.8367	31224.8	5174.87	13.8699	9519.06	24879.9	215.539	14139	217.012
NRRL3_9450		GH28	Pectin	RHG(endo-rhamnogalacturonase)	Pectin-specific	2.40268	3.15754	7.65863	1.76104	3.07148	1.9244	1.94	3.00327	2.18702	1.75235	3.00524	2.49243	3.47498	7.35043	4.49907
NRRL3_953	RhgB	GH28	Pectin	RHG(endo-rhamnogalacturonase)	Pectin-specific	9.93236	14.4973	11.2492	9.23653	3.53229	26.2375	7.04583	5.18678	20.2112	21.8103	3.58527	72.8125	7.21652	30.1487	26.3314
NRRL3_9530		GH5_9	Pectin	EXG(exo 1,3 galactanase)	Pectin-specific	17.3269	11.901	6.84202	14.6566	16.5958	10.7701	14.8458	4.3623	8.92208	16.1144	14.5023	7.47885	15.093	8.21178	10.3767
NRRL3_9623		GH28	Pectin	RHG(endo-rhamnogalacturonase)	Pectin-specific	0.00577873	0.0422588	0.00523811	0.00449838	0.546538	0.00291531	0.00880283	0.270729	0.672709	0.0124379	0.122828	0.15012	0	0.429513	0.00485314
NRRL3_965	PelA	PL1_4	Pectin	PEL(pectin lyase)	Pectin-specific	6.81094	243.658	11.6604	12.5235	45.8533	356.26	11.4535	350.172	185.595	17.142	30.4854	338.534	11.0256	382.154	102.683
NRRL3_9810	PgxA	GH28	Pectin	PGX(exo-polygalacturonase)	Pectin-specific	0.686948	49.9139	7.9164	0.607905	23.441	9.96853	1.78006	213.578	347.398	28.2709	9.3016	52.1323	1.34715	65.756	8.81712
NRRL3_9811	PelC	PL1_4	Pectin	PEL(pectin lyase)	Pectin-specific	6.09242	0.280592	0.0198707	5.45023	0.0636503	0.0197624	4.13066	0.235621	0.0540464	4.67574	0.00915481	1.34012	4.67914	1.17076	0.00617372
NRRL3_10609		GH31	Starch	AGD(α-glucosidase)	Starch-specific	12.0691	13.2766	9.13371	6.45969	5.7791	7.98692	23.3918	56.7825	6.39854	5.07013	4.62807	1.09379	22.2253	2.99282	14.7222
NRRL3_1282		GH13_40	Starch	AGD(α-glucosidase)	Starch-specific	0.265813	0.297054	1.03262	0.222432	0.263092	0.718576	0.378145	1.47141	1.08591	0.312362	0.203666	0.243952	0.375122	0.193075	1.01309
NRRL3_249	AgtA	GH13_1	Starch	AMY(α-amylase)	Starch-specific	728.663	402.585	161.108	587.496	258.416	227.13	563.623	306.302	93.6081	494.207	440.941	282.77	697.129	334.128	165.769
NRRL3_250		GH13_5	Starch	AMY(α-amylase)	Starch-specific	4.76481	3.01253	1.48155	6.26576	1.62073	1.41091	7.46199	0.693779	1.3742	4.45289	2.72083	2.61886	7.10999	2.00775	1.65
NRRL3_2524	AgdB	GH31	Starch	AGD(α-glucosidase)	Starch-specific	427.784	141.546	1870.29	217.695	172.696	354.197	367.788	651.045	301.986	107.222	3283.18	2336.91	373.015	103.386	366.192
NRRL3_2746		GH13_5	Starch	AMY(α-amylase)	Starch-specific	1.67285	4.32627	5.34034	1.36134	4.00216	4.68566	1.37345	5.19956	4.32623	1.28409	3.72236	4.82356	1.27804	8.10861	3.49541
NRRL3_4254	AgdG	GH31	Starch	AGD(α-glucosidase)	Starch-specific	0.43232	0.415347	0.450223	0.545043	1.73309	0.654893	0.966722	0.811876	1.74576	4.88133	0.687142	0.347459	0.713389	0.691412	0.353285
NRRL3_475		GH31	Starch	AGD(α-glucosidase)	Starch-specific	117.619	172.316	117.187	123.058	32.1865	125.378	146.691	108.208	150.077	49.4936	45.9987	267.614	150.645	36.844	116.509
NRRL3_5201		GH13_40	Starch	AGD(α-glucosidase)	Starch-specific	14.4773	11.8438	19.1617	9.41374	5.44847	17.6384	11.5738	9.74532	12.8482	6.67875	3.36302	8.70615	12.8694	6.53701	16.0152
NRRL3_7699	AmyA/AmyB	GH13_1	Starch	AMY(α-amylase)	Starch-specific	17.2951	16.7865	119.569	10.7004	3.99113	46.6552	14.4287	16.0432	25.6005	6.27017	6.88152	40.2887	17.5874	9.20014	76.6962
NRRL3_7700	AgdA	GH31	Starch	AGD(α-glucosidase)	Starch-specific	427.269	144.302	85.4682	363.06	18.2868	54.5702	456.632	43.7753	185.344	129.961	18.4139	15.0799	335.161	27.0491	86.7082
NRRL3_8300	GlaA	GH15 - CBM20	Starch	GLA(glucoamylase)	Starch-specific	533.808	1443.56	197.992	695.843	24.5272	117.075	520.999	35.1308	1519.2	244.053	125.116	119.745	691.458	183.647	365.66
NRRL3_8949		GH15	Starch	GLA(glucoamylase)	Starch-specific	1.03201	3.43685	44.6647	0.897721	3.85084	21.8438	2.60739	1.42355	5.33351	17.7032	2.99748	2.29064	1.66781	0.542533	4.36986
NRRL3_9875	AamA	GH13_1 - CBM20	Starch	AMY(α-amylase)	Starch-specific	146.827	626.973	32.2158	160.649	14.7198	17.5222	147.108	20.4492	780.629	43.7502	40.5727	162.814	187.357	63.7391	51.702
NRRL3_1396	AFC	GH29	Xyloglucan	AFC(α-l-fucosidase)	Xyloglucan-specific	1.27557	5.09402	1.12009	1.18556	1.20192	8.24817	1.46645	1.86467	2.91839	0.757919	0.550027	0.380044	1.80245	0.796685	1.51006
NRRL3_1787	EglC	GH74 - CBM1	Xyloglucan	XG-EGL(xyloglucanase)	Xyloglucan-specific	0.930695	58.97	295.067	0.617459	103.832	73.2646	1.23433	2630.03	1528.48	8.00401	316.509	604.636	1.36957	108.173	2969.52
NRRL3_1918	XG EGL	GH12	Xyloglucan	XG-EGL(xyloglucanase)	Xyloglucan-specific	50.3513	974.531	331.454	91.3865	1379.45	615.327	90.0217	7829.16	4463.65	167.873	1314.25	2314.35	119.303	2982.51	887.246
NRRL3_2023		GH31	Xyloglucan	AXL(α-xylosidase)	Xyloglucan-specific	15.7497	150.598	861.188	10.4405	724.143	205.08	14.7874	4252.63	1188.49	4.79795	915.741	376.547	17.2398	475.505	1351.14
NRRL3_268	AxlA/XylS	GH31	Xyloglucan	AXL(α-xylosidase)	Xyloglucan-specific	608.863	2431.63	190.127	299.716	1092.83	320.818	313.648	1984.48	2390.16	210.876	637.547	962.142	712.025	2399.28	227.254
NRRL3_7089	AFC	GH95	Xyloglucan	AFC(α-l-fucosidase)	Xyloglucan-specific	29.4251	390.752	256.178	18.0597	264.51	203.933	44.3921	772.562	361.999	21.3398	224.056	182.885	49.0407	240.655	149.108
NRRL3_7382	AFC	GH95	Xyloglucan	AFC(α-l-fucosidase)	Xyloglucan-specific	0.197262	53.969	13.5537	0.248223	83.9625	8.07281	0.229784	142.606	243.769	0.436348	230.947	208.733	0.976962	200.445	25.2483
NRRL3_819	EglA	GH12	Xyloglucan	XG-EGL(xyloglucanase)	Xyloglucan-specific	260.231	119.638	1269.61	253.584	827.554	771.12	166.242	21869.7	19278.8	26.3902	993.711	2175.49	295.054	640.93	2531.06
NRRL3_8380	XG EGL	GH12	Xyloglucan	XG-EGL(xyloglucanase)	Xyloglucan-specific	98.1591	100.434	201.463	117.377	5.57229	179.215	131.06	8.14293	119.521	167.136	3.00849	14.717	88.4751	32.6302	262.206
NRRL3_8392	XG EGL	GH12	Xyloglucan	XG-EGL(xyloglucanase)	Xyloglucan-specific	2.09429	0.573916	7.00213	1.19906	0.41241	2.60829	1.40058	0.722921	1.39902	1.24299	0.624348	9.99601	1.0274	5.47181	6.6054
