# Supplementary material for: Re-routing of Sugar Catabolism Provides a Better Insight Into Fungal Flexibility in Using Plant Biomass-Derived Monomers as Substrates
Source: Front Bioeng Biotechnol. 2021 Mar 8;9:644216. doi: 10.3389/fbioe.2021.644216 (PMC7982397; doi:10.3389/fbioe.2021.644216)
Supplement: Supplementary Table 3 — Comparison between the transcriptome and exo-proteome analysis of the A. niger reference strain (N593 ΔkusA) and the PCP deletion mutants grown on wheat bran (WB) and sugar beet pulp (SBP) for 2, 8, and 24 h. Transcripts were considered differentially expressed if the DESeq2 fold change was >2 (red font) or <0.5 (green font) and Padj <0.01. Similarly, for an identified protein to be considered differentially produced, the requirement was a fold change of the mean intensity values of >2 (highlighted in red) or <0.5 (highlighted in green) and Padj <0.05. Note that where an intensity value was not detected for a protein in a sample, a zero value was used. “Inf” values shown in the fold change columns are caused by zero values in the mutant. All values are averages of triplicates. The fold change is the difference between the reference strain and the deletion mutants. [file Table_3.XLSX]

## Sheet: Detected CAZymes in secretome
Supplementary Table 3. Comparison between the transcriptome and exo-proteome analysis of the A. niger reference strain (N593 ΔkusA) and the PCP deletion mutants grown on wheat bran (WB) and sugar beet pulp (SBP) for 2, 8 and 24 h. Transcripts were considered differentially expressed if the DESeq2 fold change was > 2 (red font) or < 0.5 (green font) and Padj < 0.01. Similarly, for an identified pr…
						Transcriptome WB. 2 h					Proteome WB. 2 h					Transcriptome SBP. 2 h					Proteome SBP. 2 h					Transcriptome WB. 8 h					Proteome WB. 8 h					Transcriptome SBP. 8 h					Proteome SBP. 8 h					Transcriptome WB. 24 h
GeneID	Enzyme activity	annotation	CAZy protein	Classification	CAZy family	FPKM Reference	fold change Reference vs ΔxkiA	fold change Reference vs ΔlarAΔxyrAΔxyrB	fold change Reference vs ΔladAΔxdhAΔsdhA		protein intensity values Reference	fold change Reference vs ΔxkiA	fold change Reference vs ΔlarAΔxyrAΔxyrB	fold change Reference vs ΔladAΔxdhAΔsdhA		FPKM Reference	fold change Reference vs ΔxkiA	fold change Reference vs ΔlarAΔxyrAΔxyrB	fold change Reference vs ΔladAΔxdhAΔsdhA		protein intensity values Reference	fold change Reference vs ΔxkiA	fold change Reference vs ΔlarAΔxyrAΔxyrB	fold change Reference vs ΔladAΔxdhAΔsdhA		FPKM Reference	fold change Reference vs ΔxkiA	fold change Reference vs ΔlarAΔxyrAΔxyrB	fold change Reference vs ΔladAΔxdhAΔsdhA		protein intensity values Reference	fold change Reference vs ΔxkiA	fold change Reference vs ΔlarAΔxyrAΔxyrB	fold change Reference vs ΔladAΔxdhAΔsdhA		FPKM Reference	fold change Reference vs ΔxkiA	fold change Reference vs ΔlarAΔxyrAΔxyrB	fold change Reference vs ΔladAΔxdhAΔsdhA		protein intensity values Reference	fold change Reference vs ΔxkiA	fold change Reference vs ΔlarAΔxyrAΔxyrB	fold change Reference vs ΔladAΔxdhAΔsdhA		FPKM Reference	fold change Reference vs ΔxkiA	fold change Reference vs ΔlarAΔxyrAΔxyrB	fold change Reference vs ΔladAΔxdhAΔsdhA
NRRL3_1069	AGU(α-glucuronidase)	alpha-glucuronidase	AguA	Arabinoxylan-specific	GH67	220.651	4.21136	0.570342	9.21149		0					17.3798	1.65705	1.50546	9.79931		0					2486.17	1.00112	0.551602	0.474413		1.88239e+10	0.479038	0.738474	2.47581		133.226	0.0334108	0.00824271	0.0546855		1.4034e+09	0.853554	0.129818	0.265824		146.327	0.663272	0.0114162	0.367001
NRRL3_10881	BXL(β-1,4-xylosidase)	glycoside hydrolase family 43 protein	BXL	Arabinoxylan-specific	GH43	67.7988	2.5242	0.791839	2.59171		0					2.23028	0.754654	0.733137	0.628576		0					206.32	0.586319	0.376098	0.229926		4.38289e+09	0.469628	1.41132	1.17694		63.2705	0.0953515	0.0311909	0.115385		1.1924e+06	1.0689	0.179639	0.205442		333.74	0.697583	0.219634	1.12857
NRRL3_11773	BXL(β-1,4-xylosidase)	glycoside hydrolase family 43 protein	GbgA	Arabinoxylan-specific	GH43 - CBM35	176.137	5.29681	8.58433	1.89497		0			0		658.779	1.98737	15.8537	2.75955		501.936	Inf	0.442202	0.42175		406.513	0.42084	0.591963	0.179587		2.40263e+09	0.486536	1.00672	0.538937		2038.21	1.74837	0.97799	0.80803		7.61801e+10	3.70715	12.309	2.38145		10.4828	0.454161	0.00214694	0.00235003
NRRL3_1648	XLN(β-1,4-endo-xylanase)	xylanase Xyn11B	XynB/XlnB	Arabinoxylan-specific	GH11	97.874	0.906153	0.160199	2.51679		0	0	0			39.3115	0.926747	1.24035	5.44928		7.67151e+08	0.790194	0.730312	3.7896		480.762	0.143562	0.116777	0.054836		1.05785e+10	0.0897544	0.483885	0.439956		33.3656	0.0103407	0.00265657	0.0119156		1.25508e+10	0.314799	0.13121	0.254687		85.9149	0.11887	0.00278293	0.127193
NRRL3_2451	BXL(β-1,4-xylosidase)	beta-xylosidase Xyl3D	XlnD/XynD	Arabinoxylan-specific	GH3	1888.65	3.84653	0.562798	6.06596		9.45935e+08	0.996729	0.512076	5.43556		259.415	1.26048	2.65697	7.79375		710.125	0.0478645	0.0258261	0.679827		24568	0.758865	0.616593	0.806505		1.79027e+11	0.430377	0.906943	3.42743		918.735	0.0481462	0.0141991	0.0656104		1.16029e+10	2.59907	0.635413	0.897526		769.125	0.381116	0.0124581	0.121621
NRRL3_2827	XLN(β-1,4-endo-xylanase)	xylanase	XynIV	Arabinoxylan-specific	GH11	1.59087	2.05702	0.883897	5.64857		0					8.18321	1.6243	2.02154	17.6931		0					0.82322	0.0457061	0.550321	0.143137		633454	2.81329	2.50231	0.4031		6.78723	4.7263	1.14373	5.93712		346.437	Inf	Inf	0.573266		1.3692	0.19019	0.269676	0.160659
NRRL3_3339	AXE(acetyl xylan esterase)	acetylxylan esterase	AxeA	Arabinoxylan-specific	CE1	5.25932	1.04864	0.188999	0.781122		0					0.333077	0.463056	0.170819	1.7397		0					68.9105	0.0697093	0.149248	0.0593599		3.75996e+08	0.43662	0.759325	0.545513		44.3145	0.0126733	0.000793154	0.0177178		0		0	0		134.279	0.136794	0.0136259	0.873172
NRRL3_3928	XLN(β-1,4-endo-xylanase)	xylanase	XynV	Arabinoxylan-specific	GH11	62.0603	0.615887	0.369116	1.5543		2.04138e+09	7.65467	3.57346	18.9472		16.8843	0.60936	0.599641	0.350541		713.111	0.0631652	0.211103	0.0763037		260.011	0.276331	0.210274	0.0683845		1.87627e+11	0.569779	1.93895	0.476379		250.255	0.231493	0.125278	0.193538		3.16179e+10	8.69367	1.80911	0.692222		35.9895	0.40209	0.00356049	0.0156916
NRRL3_6244	BXL(β-1,4-xylosidase)	glycoside hydrolase family 43 protein		Arabinoxylan-specific	GH43	3.96882	1.85351	1.44941	3.82891		0					2.87394	0.990687	1.37265	1.91261		707.767	Inf	Inf	Inf		13.1788	1.4937	1.42549	1.23261		0	0				121.273	1.99663	0.389772	4.35103		0	0	0			26.3043	1.37329	0.613579	4.21437
NRRL3_6383	XLN(β-1,4-endo-xylanase)	glycoside hydrolase family 10 protein		Arabinoxylan-specific	GH10	0.0438633	19.2909	0.78416	9.79256		0					0.0416369	1.85624	3.02537	3.01216		0						1	0.662616	1		0						0.114985	0.0325252	1		0					0.00672272	2.53308	2.14749	1.71843
NRRL3_6419	BXL/ABF(β-1,4-xylosidase/α-arabinofuranosidase)	glycoside hydrolase family 3 protein	XarB	Arabinoxylan-specific	GH3	16.1121	1.70533	1.0101	1.39843		0					18.0623	1.00214	1.82544	1.82428		507.347	1.19585	Inf	Inf		171.042	0.376303	0.3361	0.121141		558.811	0.0682782	1.79502	0.337884		773.852	0.779253	0.110132	0.293863		1.90962e+10	53.3536	59.5805	10.3505		155.814	0.485969	0.0439915	0.136267
NRRL3_8707	AXH(arabinoxylan arabinofuranohydrolase)	arabinoxylan arabinofuranohydrolase Axh62A	AxhA	Arabinoxylan-specific	GH62	168.338	1.79949	0.906965	4.11205		9.00845e+09	0.332723	1.06727	24.1998		70.7987	0.918827	1.53948	3.84259		7.23166e+09	1.1208	0.453472	8.40617		6457.24	0.509396	0.361028	0.198702		1.12649e+12	0.448195	2.1912	1.0332		722.357	0.0260022	0.0119237	0.0204666		1.34003e+12	4.18935	1.51838	1.15852		1715.06	0.586548	0.0184637	0.093453
NRRL3_8708	XLN(β-1,4-endo-xylanase)	xylanase Xyn10B	XynA/XlnC	Arabinoxylan-specific	GH10	126.282	1.69233	0.622941	2.47019		1.94147e+09	0.874269	3.6068	4.50456		54.5325	0.94065	1.51073	2.86092		2.82558e+09	0.404207	0.125134	1.52437		10307.8	0.499392	0.367694	0.185343		1.68852e+12	0.214462	0.578041	0.935962		719.021	0.0219781	0.00988626	0.0157542		4.32512e+12	1.45021	1.90051	1.86489		3551.66	0.652248	0.023953	0.130037
NRRL3_9890	BXL(β-1,4-xylosidase)	glycoside hydrolase family 43 protein	XynVI/XynD	Arabinoxylan-specific	GH43	15.2275	3.71668	2.56516	0.589329		0					7.7113	1.28462	4.11772	0.415363		0					42.0376	0.684643	11.139	0.735037		702.127	Inf	Inf	3.49258		59.9707	0.178096	0.0933332	0.0866838		429296	0.264756	0.0527603	0.0413196		363.956	1.02629	5.99634	3.19683
NRRL3_1071	LAC(β-1,4-galactosidase)	beta-galactosidase	LacE	CAZymes with broad specificity	GH35	2.02599	2.07258	0.399298	0.720554		0					1.30067	1.11898	0.722007	0.357865		0					21.4942	0.341796	0.732016	0.181244		0					47.751	0.191054	0.0385743	0.113669		0			0		186.517	0.588644	0.411628	2.33826
NRRL3_11738	LAC(β-1,4-galactosidase)	beta-galactosidase	LacC	CAZymes with broad specificity	GH35	2.75896	1.87431	0.912941	1.18432		0					21.0126	1.27402	8.42678	7.2586		1231.16	Inf	Inf	Inf		117.85	0.883826	1.63606	0.661867		0					970.211	1.24934	0.460899	0.908381		6.25766e+08	0.727539	0.916126	1.2901		16.295	0.429223	0.0119583	0.0327389
NRRL3_2479	LAC(β-1,4-galactosidase)	exo-beta-1,4-galactanase	LacB	CAZymes with broad specificity	GH35	13.8626	2.76275	4.60026	2.9011		0					41.6696	1.70079	12.0436	5.72087		0					191.98	2.58058	0.899447	1.25604		0	0				426.971	1.47401	1.02233	1.5243		2.89828e+10	9.59778	18.9683	8.67367		12.9324	1.05708	0.070294	0.0916465
NRRL3_2630	LAC(β-1,4-galactosidase)	beta-galactosidase Lac35B	LacA	CAZymes with broad specificity	GH35	102.923	7.14536	6.91887	5.95249		0	0	0			371.841	1.61085	28.6454	18.513		1552.12	10.2401	1.86691	46.7009		3798.8	1.91806	1.35456	1.48497		8.40823e+09	0.52378	1.92405	2.5288		7221.31	10.1537	2.56075	3.88814		1.10655e+11	1.30076	2.48839	0.866478		175.535	0.247904	0.0329026	0.0886472
NRRL3_4568	LAC(β-1,4-galactosidase)	beta-galactosidase		CAZymes with broad specificity	GH35	0.0343767	0.220681	0.214378	0.0165794		0					0.284854	1.82867	1.24966	0.20612		0					1.94516	0.721632	0.603241	0.299636		0					2.20315	0.0595038	0.273858	0.0349511		0					2.28838	0.421274	0.150366	0.229956
NRRL3_10865	ABF(α-arabinofuranosidase)	alpha-N-arabinofuranosidase		CAZymes with broad specificity	GH51	345.267	11.8383	6.56294	7.5611		0					196.859	1.25776	17.2233	4.24321		0					2641.33	0.786964	0.303143	0.129823		0					5305.55	0.185495	0.392982	0.127103		829.257	1.05364	Inf	0.440017		405.417	1.11563	0.0176813	0.0119834
NRRL3_1606	ABF(α-arabinofuranosidase)	alpha-N-arabinofuranosidase Abf51A	AbfA	CAZymes with broad specificity	GH51	480.826	21.2088	46.0262	14.8618		0					1255.2	2.30318	282.686	22.7488		1688.38	51.4294	20.934	Inf		1756.08	19.9071	0.29813	0.238228		1.31623e+10	0.474602	0.869447	1.89776		2079.7	0.763075	3.71159	0.242872		3.06026e+11	4.41205	88.2972	1.56222		2.87331	1.26787	0.0015485	0.00067924
NRRL3_2931	FAE(feruloyl esterase)	feruloyl esterase Fae1B	FaeB	CAZymes with broad specificity	esterase	1.88687	0.767368	1.50586	1.54882		0					7.69553	1.5291	2.22003	3.61292		348.164	Inf	Inf	Inf		567.866	46.0939	240.206	80.3849		9.07806e+08	0.572494	24.4896	7.98879		35.1746	1.77697	1.76882	2.1993		428.247	0.0416835	0.0782623	0.0423234		4.82521	0.989844	0.82277	1.19915
NRRL3_3768	ABF(α-arabinofuranosidase)	alpha-N-arabinofuranosidase Abf54B	AbfB	CAZymes with broad specificity	GH54 - CBM42	258.382	14.0449	17.7035	12.025		3.35698e+10	35.8913	19.2368	12.2183		1108.12	1.15207	111.56	19.2698		2.2023e+10	3.81105	1.76054	12.6789		3908.4	2.34939	0.653349	0.538525		7.90401e+11	0.698503	1.04268	0.601896		4093.66	0.698463	1.02627	0.389048		4.72128e+12	1.76601	2.90343	0.690242		5.87666	0.145703	0.000538078	0.000753114
NRRL3_431	FAE(feruloyl esterase)	tannase/feruloyl esterase family protein		CAZymes with broad specificity	esterase	2.48542	1.36873	1.08958	0.166446		0					2.20412	1.15042	0.476154	0.0618658		0					5.45645	1.63065	1.3122	0.477092		0					8.17987	0.353662	1.72954	0.361087		0					12.3913	1.37201	1.25846	0.842861
NRRL3_6387	ABF(α-arabinofuranosidase)	alpha-N-arabinofuranosidase		CAZymes with broad specificity	GH51	12.5226	7.078	7.03681	5.73246		0					31.7376	1.69855	18.9756	6.84933		268.008	Inf	Inf	Inf		119.783	3.42778	1.38063	0.699826		0	0				577.23	50.2152	68.8497	14.6813		4.74634e+10	26.7809	Inf	63.6379		0.41321	0.413781	0.0018171	0.00164238
NRRL3_64	ABF(α-arabinofuranosidase)	alpha-N-arabinofuranosidase		CAZymes with broad specificity	GH51	0.0956991	0.601421	3.33926	8.49786		0					0.0903038	2.73854	3.85492	9.54996		0					0.0453902	1.44249	6.6883	2.06367		0						0.190462	1	1		0					0.0863037	1.3769	1.47507	1.90467
NRRL3_7	FAE(feruloyl esterase)	feruloyl esterase Fae1A	FaeA	CAZymes with broad specificity	esterase	14.5389	1.31188	0.180331	1.48782		4.98644e+08	0.345578	3.34297	3.99643		1.77527	0.372982	0.766061	1.86546		9.09531e+08	0.361848	0.339276	0.528686		1181.82	1.3935	0.256544	0.119261		2.50554e+12	0.740016	0.677145	1.16849		30.8211	0.00393069	0.00250397	0.00367207		3.27372e+11	0.383948	0.266677	0.187934		1606.1	0.693445	0.0620934	0.962724
NRRL3_8010	FAE(feruloyl esterase)	tannase/feruloyl esterase family protein		CAZymes with broad specificity	esterase	0.00902783	2.78524	0.368267	0.136328		0						1	0.0826216	0.0227961		0					0.0155372	1.00872	1.28577	1.4431		0						0.127152	0.23275	0.31744		0					0.0107494	0.13171	0.10855	0.46705
NRRL3_8993	FAE(feruloyl esterase)	feruloyl esterase	FaeC	CAZymes with broad specificity	CE1	16.2152	1.60627	0.295215	3.14045		0					1.08541	1.15052	1.70442	3.14485		0					70.5747	1.23576	0.268872	0.0198017		4.64838e+10	56.5015	Inf	0.204823		2.8032	0.00264168	0.000260884	0.0019064		0	0	0	0		1050.15	4.36449	0.164847	75.3528
NRRL3_11147	LPMO(lytic polysaccharide monooxygenase)	lytic polysaccharide monooxygenase	LPMO	(Hemi-) cellulose-specific	AA9	20.7569	2.03524	1.53421	2.75034		0					44.7922	1.08914	1.84004	4.55577		0					11.3656	0.23296	1.10707	0.465726		1.05501e+09	3.41172	4.61998	Inf		30.8182	2.65147	0.61877	2.04827		1.58831e+06	Inf	Inf	11.6236		25.3419	0.322742	2.42148	0.755881
NRRL3_3383	LPMO(lytic polysaccharide monooxygenase)	lytic polysaccharide monooxygenase	LPMO	(Hemi-) cellulose-specific	AA9	1.39353	0.926414	0.875631	0.397595		0					5.0888	1.75134	1.85211	0.333697		0					3.77918	0.625943	0.827351	0.518922		0					2.67885	0.10449	0.000219249	0.0644266		0					276.981	0.391673	10.7736	61.1425
NRRL3_3929	LPMO(lytic polysaccharide monooxygenase)	lytic polysaccharide monooxygenase	LPMO	(Hemi-) cellulose-specific	AA9 - CBM1	39.053	1.60985	0.914091	3.60954		0					6.73325	0.778307	0.574883	0.472458		0					77.057	0.803144	1.81058	0.252394		3.71068e+09	283.674	Inf	8.55936		120.113	1.52266	1.781	0.529701		3.17165e+08	9.15258	1.34116	0.936591		8.83352	0.608528	0.0706577	0.0292963
NRRL3_3961	LPMO(lytic polysaccharide monooxygenase)	lytic polysaccharide monooxygenase	LPMO	(Hemi-) cellulose-specific	AA9 - CBM1	9.96429	1.04021	0.809628	1.65638		0					2.11267	0.529279	0.889123	0.554838		0					1.30746	0.447011	0.293365	0.212101		0					1.52358	0.29143	0.0867975	0.110867		0					2.68401	1.30168	0.316931	0.308295
NRRL3_7568	LPMO(lytic polysaccharide monooxygenase)	lytic polysaccharide monooxygenase	LPMO	(Hemi-) cellulose-specific	AA9	5.07035	1.32621	1.04154	1.41106		0					21.1509	1.88303	1.30703	6.16976		0					7.43538	0.994704	0.795314	1.48823		0					8.59153	0.960817	0.574328	0.76681		0					6.63638	0.392074	0.46195	0.93557
NRRL3_814	LPMO(lytic polysaccharide monooxygenase)	lytic polysaccharide monooxygenase	LPMO	(Hemi-) cellulose-specific	AA9 - CBM1	20.0794	1.21983	0.794864	0.778458		0					19.7749	0.779697	1.31992	1.08301		0					24.2855	0.0690586	0.132367	0.100466		0					311.077	4.55158	1.22874	1.2663		0					45.2276	0.138133	0.0702814	0.0545659
NRRL3_8994	LPMO(lytic polysaccharide monooxygenase)	lytic polysaccharide monooxygenase	LPMO	(Hemi-) cellulose-specific	AA9	3.32672	1.68022	0.768735	30.7063		0					0.231631	4.66677	17.2745	8.11085		0					0.311828	1.95157	6.01081	0.145749		0					0.1	0.00966521	0.000203081	0.000773492		0					10.1267	40.5286	1.08514	59.9286
NRRL3_10133	BGL(β-1,4-glucosidase)	beta-glucosidase	BGL	Cellulose-specific	GH3	61.2519	5.94211	2.79505	10.4638		0					25.5991	1.24147	2.23331	4.60399		0					589.337	1.52311	31.0319	12.0451		8.51378e+08	0.377222	1.4987	0.621821		150.143	0.253705	0.0152206	0.271832		338483	5.72326	0.278432	Inf		430.194	0.328703	1.41008	46.2904
NRRL3_10449	BGL(β-1,4-glucosidase)	beta-glucosidase Bgl3A	BglA	Cellulose-specific	GH3	1356.24	1.99236	2.73024	3.86342		2.00259e+10	2.29048	1.47752	8.58994		2235.65	1.41531	7.72209	19.1886		8.54436e+09	1.77862	1.68126	48.285		6354.47	3.31343	4.72862	9.56317		1.39414e+11	1.58498	2.25442	6.2635		2587.15	9.5255	0.678321	15.8675		4.22044e+10	1.82943	0.886412	1.74686		510.669	0.778746	0.73757	5.12314
NRRL3_10870	CBH(cellobiohydrolase)	cellobiohydrolase	CBH	Cellulose-specific	GH6	3.60401	0.814372	0.110653	0.552477		0	0				1.65894	0.925311	0.44294	0.790171		0		0			12.8105	0.154655	0.0533663	0.0269653		1.45695e+08	0.492109	0.00787531	0.879338		18.9672	0.0737424	0.000226184	0.0356305		0	0	0	0		173.049	0.392778	0.00805636	3.81559
NRRL3_11105	ML-EGL(β-1,3/β-1,4-endoglucanase)	glycoside hydrolase family 131 protein	EGL	Cellulose-specific	GH131	6.97433	1.74242	0.91831	1.26245		0					15.9323	1.31944	1.6321	1.33999		0					3.87014	0.202875	0.560648	0.288332		0					18.1932	2.42028	2.11424	2.5838		0					5.83948	0.183907	0.242064	0.225922
NRRL3_11377	BGL(β-1,4-glucosidase)	glycoside hydrolase family 3 protein		Cellulose-specific	GH3	0.0961334	2.07813	4.21774	0.596593		0					0.0817145	1.36001	2.13778	1.82664		0					0.00861678	0.199617	0.180101	1.51068		0					0.0223872	1.36026	1.31349	5.15186		0						1	0.0669	1
NRRL3_11787	BGL(β-1,4-glucosidase)	glycoside hydrolase family 3 protein		Cellulose-specific	GH3	0.64192	1.47819	1.02936	0.306288		0					0.672038	0.864454	0.608569	0.136516		0					0.56131	0.715805	0.242374	0.304947		0					0.614482	0.160675	0.300956	0.260094		0					1.28099	1.33675	0.51072	1.96801
NRRL3_2584	CBH(cellobiohydrolase)	cellobiohydrolase Cbh7B	CbhB	Cellulose-specific	GH7 - CBM1	0.237843	0.762777	0.547867	0.499801		0	0	0			0.18554	0.579287	0.35008	0.377618		855.89	0.193708	Inf	1.84504		0.416528	0.0486614	0.509528	0.143388		0	0		0		4.86622	2.94779	0.000652477	1.11059		597.767	0.01251	0.115814	0.0313188		5.38539	0.0299597	0.0143041	5.6496
NRRL3_2585	EGL(β-1,4-endo-glucanase)	endoglucanase	EglA	Cellulose-specific	GH5_5 - CBM1	0.189805	0.713268	0.349178	0.189958		0	0	0			0.314573	1.08784	1.02324	0.295453		886.706	0.315014	Inf	4.7414		0.614585	0.0368666	0.859056	0.153298		185507	0.7262	0.974428	0.154029		6.01782	1.06287	0.000751124	0.522717		569.638	0.0139477	0.0817994	0.0166892		5.01249	0.00996855	0.015924	2.68063
NRRL3_3736	BGL(β-1,4-glucosidase)	beta-glucosidase		Cellulose-specific	GH3	45.8529	1.19966	0.776494	0.843004		0					47.8289	0.762041	0.846347	0.844664		0					47.4642	0.888512	1.07801	0.955904		0					40.7627	0.679982	0.960777	0.81385		0					53.2356	1.10162	1.13511	0.570417
NRRL3_3953	BGL(β-1,4-glucosidase)	beta-1,6-glycosidase	BGL	Cellulose-specific	GH3	5.49074	2.44244	4.50128	2.12307		0					6.00901	1.06178	2.34733	1.68417		0					3.0399	2.98323	0.937155	2.88702		0					1.39679	0.468608	0.662315	1.07686		0					2.86464	1.24601	1.64239	4.30618
NRRL3_4818	BGL(β-1,4-glucosidase)	avenacinase	BGL	Cellulose-specific	GH3	6.79314	2.77343	1.60722	0.704165		0					10.5583	1.73948	3.59703	0.984061		0					15.818	1.21591	4.907	3.43912		0					11.4579	0.120449	0.0370412	0.0840543		0					29.2398	0.959588	1.42597	18.1134
NRRL3_4917	EGL(β-1,4-endo-glucanase)	endoglucanase Egl5B	EglC	Cellulose-specific	GH5_5	2.7041	0.752713	0.335371	0.73713		0					1.4607	0.775344	0.635627	0.321434		548.796	Inf	0.881933	Inf		1.05977	0.0336442	0.521103	0.122007		4.58122e+08	0.73846	Inf	0.783006		39.0279	0.673903	0.000641571	0.482641		4.97009e+08	1.80726	0.0235569	0.245179		21.8197	0.0415917	0.00530098	3.49713
NRRL3_4953	CBH(cellobiohydrolase)	cellobiohydrolase Cbh7A	CbhA	Cellulose-specific	GH7	1.70501	1.33138	0.790251	0.342804		677.014	0.0330986	0.195507	Inf		1.22858	1.17945	1.18981	0.219603		756997	0.809562	83.8626	12.2506		4.20507	1.2398	1.23091	0.65826		385991	0.200089	0.519359	0.142127		24.0009	2.60272	0.0281246	4.38823		866282	0.0781007	0.377512	0.0972287		3.79018	0.269767	0.312196	0.562534
NRRL3_4990	BGL(β-1,4-glucosidase)	glycoside hydrolase family 3 protein		Cellulose-specific	GH3	0.15444	0.199725	0.213396	0.142027		0					0.655515	0.76306	0.76685	0.480765		0					0.699719	0.940825	0.673357	1.79245		0					0.903811	1.11333	1.51292	1.11302		0					0.67609	0.927452	0.643805	0.619595
NRRL3_5496	CDH(cellobiose dehydrogenase)	auxiliary activity family 3 protein		Cellulose-specific	AA3_1	3.50851	1.04245	0.593813	0.451158		0					1.8019	0.544907	0.315759	0.157203		0					2.21078	0.683622	0.181907	0.365095		0					3.35951	0.258118	0.629213	0.284723		0					4.23004	0.869558	0.286938	0.810392
NRRL3_6316	CDH(cellobiose dehydrogenase)	cellobiose dehydrogenase	CDH	Cellulose-specific	AA8 - AA3_1	4.01	0.851601	0.610528	0.0422684		0					5.11965	0.513781	0.311658	0.0310324		0					9.83894	1.24626	2.16435	0.320721		0					12.406	4.65766	2.97163	2.11166		0					4.86788	0.563026	0.589013	0.393184
NRRL3_6436	BGL(β-1,4-glucosidase)	glycoside hydrolase family 3 protein		Cellulose-specific	GH3	8.75536	2.68602	2.72651	2.39097		0					3.07594	0.957767	1.06957	1.23912		0					10.4998	0.612296	2.84423	0.206886		0					19.5047	1.59646	0.00399846	0.267659		0					3.64253	0.392823	0.575261	0.777686
NRRL3_6791	EGL(β-1,4-endo-glucanase)	endoglucanase	EglB	Cellulose-specific	GH5_5 - CBM1	19.8969	0.948812	1.21251	0.346826		0			0		81.9639	0.819788	0.973932	0.43453		1308.53	18.3157	Inf	Inf		76.3887	0.15906	0.161196	0.146605		806.57	0.101536	Inf	2.00334		1316.12	43.5247	35.4689	20.8581		2.12274e+10	191.893	680.506	156.897		72.4807	1.36719	0.493349	0.0860761
NRRL3_7248	EGL(β-1,4-endo-glucanase)	glycoside hydrolase family 5 protein		Cellulose-specific	GH5_12	136.753	1.93954	1.27629	1.04069		0					127.822	1.67125	2.11814	1.61114		0					108.112	1.34027	2.46393	1.88772		0					105.381	1.56972	0.913987	1.41531		0					204.891	1.1688	2.04408	1.91231
NRRL3_742	BGL(β-1,4-glucosidase)	beta-glucosidase	BGL	Cellulose-specific	GH3	37.1412	3.1304	4.61264	4.82847		623.014	Inf	Inf	Inf		81.1818	1.51878	3.56478	4.70985		0					293.259	11.4122	2.30958	2.57947		0					27.0424	0.116321	0.652019	0.0350153		0		0			27.7463	1.16104	0.103313	0.118721
NRRL3_7975	BGL(β-1,4-glucosidase)	glycoside hydrolase family 1 protein	BGL	Cellulose-specific	GH1	3.89407	1.71035	1.11612	5.39357		0					22.2663	2.8587	9.15438	50.6704		0					228.556	5.64704	511.595	197.795		0					252.518	4.95593	0.0698707	13.8173		0					452.041	0.633221	24.5458	199.741
NRRL3_8395	BGL(β-1,4-glucosidase)	glycoside hydrolase family 3 protein		Cellulose-specific	GH3	3.8906	1.29615	1.38002	0.522248		0					5.23801	0.980471	1.005	0.676128		0					6.34193	1.18173	0.391565	1.15098		0					3.73143	1.59008	0.974007	1.65647		0					4.62662	0.94071	0.198539	1.80881
NRRL3_8517	BGL(β-1,4-glucosidase)	beta-glucosidase		Cellulose-specific	GH1	77.286	1.62731	1.58727	1.06734		0					52.9632	1.27017	1.47793	0.881949		0					107.863	0.474154	3.24436	1.83365		0					216.911	1.70384	0.015739	1.19241		0					128.368	0.473809	0.30837	1.3645
NRRL3_9019	CBH(cellobiohydrolase)	cellobiohydrolase	CBH	Cellulose-specific	CBM1 - GH6	0.746674	1.13621	0.312199	0.952258		0					0.0137884	0.267234	0.048944	0.131437		0					8.33947	0.300804	0.400568	0.039711		0	0				0.890667	0.0109796	0.000140777	0.0102682		0	0	0	0		5.21359	0.130339	0.00785169	3.81751
NRRL3_9644	BGL(β-1,4-glucosidase)	beta-glucosidase	BGL	Cellulose-specific	GH3	0.727574	1.96667	1.49646	0.214138		0					0.558019	1.20569	1.72057	0.269132		0					3.52735	0.31332	0.800773	0.369041		0					5.28511	0.259885	0.0218966	0.0579925		0					103.389	1.05167	0.968384	1.42824
NRRL3_9976	BGL(β-1,4-glucosidase)	glycoside hydrolase family 1 protein	BGL	Cellulose-specific	GH1	6.58166	3.32162	1.25952	3.29764		0					2.40774	1.70465	1.64662	2.26838		0					26.4639	0.702774	2.2165	1.3191		0					22.9765	0.40973	0.0194314	0.198129		0					160.695	0.724432	1.15785	48.1662
NRRL3_11747	AGL(α-1,4-galactosidase)	alpha-galactosidase Mel27A	AglA	Galactomannan-specific	GH27 - CBM13	80.3595	5.4541	4.21967	9.27966		0					40.6574	1.80953	6.82075	9.61684		0					23.9409	0.354833	1.88599	0.409083		0	0				125.791	3.833	4.28871	0.666867		600435	1.37218	Inf	Inf		391.038	0.838696	7.14303	0.845071
NRRL3_16	AGL(α-1,4-galactosidase)	alpha-galactosidase Mel36C	AglC	Galactomannan-specific	GH36	2711.24	1.71782	1.70945	2.78335		757.691	Inf	1.63531	1.16838		1680.06	1.17416	2.00739	2.99186		0					82.9632	1.05233	1.07097	1.26524		446121	0.136147	0.33025	2.5865		187.039	6.93682	4.20871	18.4159		1.50544e+09	2.71635	2.52279	0.761473		25.1342	2.66337	1.2107	2.08098
NRRL3_1737	AGL(α-1,4-galactosidase)	glycoside hydrolase family 27 protein		Galactomannan-specific	GH27	1.51972	15.1858	15.4578	19.2062		0					1.36936	1.37018	4.70617	31.03		0					8.80902	1.93284	0.115317	0.211627		0					35.4757	1.06913	0.937954	0.608128		0					0.425713	0.784374	0.00120605	0.0108253
NRRL3_4196	MAN(β-1,4-endo-mannanase)	beta-mannanase Man26A	MAN	Galactomannan-specific	GH26	20.1189	0.764714	0.790193	1.275		0					36.5959	0.779846	0.888803	1.17435		491083	1.95347	13.2755	Inf		0.992567	1.34532	0.889739	0.636552		0					1.83388	0.727126	0.151196	0.25641		611.493	0.369487	0.0840154	0.213907		0.600251	0.416008	0.552058	3.42252
NRRL3_5358	AGL(α-1,4-galactosidase)	alpha-galactosidase Mel27B	AglB	Galactomannan-specific	GH27	102.764	2.48135	0.67885	1.167		6.12526e+08	1.25232	1.15379	3.78794		215.69	0.959088	1.76864	1.51767		294106	1.69427	0.959914	Inf		259.599	0.233652	1.4574	0.214542		8.05598e+09	0.374951	1.32056	0.66342		509.166	1.05961	0.124412	1.14501		1.39276e+10	3.30392	0.537166	0.658657		113.778	0.244567	0.0400725	0.310433
NRRL3_743	AGL(α-1,4-galactosidase)	alpha-galactosidase	AglD	Galactomannan-specific	GH27 - CBM35	44.0177	4.02997	3.78451	1.40955		729190	7.53962	1.57402	Inf		74.5939	1.55864	6.6507	1.16014		1.33725e+06	18.3172	4.58746	16.2173		291.371	0.927467	0.143131	0.072077		3.51792e+08	0.0919813	0.256002	0.873541		1303.73	0.519696	1.06983	0.159875		3.95274e+10	9.70615	172.024	6.58295		146.022	0.664996	0.0156406	0.0153009
NRRL3_8018	AGL(α-1,4-galactosidase)	glycoside hydrolase family 36 protein		Galactomannan-specific	GH36	10.4156	2.74351	2.03424	1.27223		0					12.1323	1.30409	1.64368	1.37534		0					16.3946	0.740326	1.82026	1.20595		0					18.2059	0.972257	0.381504	0.845605		0					61.164	1.46533	2.9652	5.76519
NRRL3_8912	MAN(β-1,4-endo-mannanase)	beta-mannanase Man5B	MAN	Galactomannan-specific	GH5	2.65622	1.0749	1.01479	0.513344		0					2.95311	0.948535	0.924096	0.471895		0					2.9099	1.21058	1.25647	0.793047		0	0		0		4.52609	0.505049	0.0252584	0.661727		0		0	0		6.64889	0.327841	0.0668842	1.24936
NRRL3_9051	MND(β-1,4-mannosidase)	beta-mannosidase		Galactomannan-specific	GH2	194.31	3.06785	1.79743	3.18368		0					379.997	1.96019	4.99724	7.52281		0					296.689	0.709466	2.09285	0.891325		0					262.39	0.913807	0.0980865	0.519302		0					117.78	0.9305	0.098453	0.275636
NRRL3_9612	MND(β-1,4-mannosidase)	beta-mannosidase	MndA	Galactomannan-specific	GH2	122.502	1.95309	1.62457	2.00136		0					135.836	1.77706	3.3449	2.00805		0					147.521	1.37405	1.0474	1.27249		304097	0.173467	0.500501	Inf		107.608	4.35194	0.865826	3.23225		7.01602e+08	2.77373	1.59871	1.04728		13.2882	0.612443	0.0368659	0.230719
NRRL3_9622	AGL(α-1,4-galactosidase)	glycoside hydrolase family 27 protein	AGL	Galactomannan-specific	GH27	0.00999602	1	1	0.0703823		0					0.0420301	4.24524	8.35318	0.474106		0					0.0160281	0.538155	0.229396	0.0158825		0					0.0340397	0.492391	1.05795	0.65868		0					0.062453	0.768919	0.12631	0.277575
NRRL3_4916	acetyl esterase	carbohydrate esterase family 16 protein	HAE	hemicellulose-specific	CE16	2.45926	1.23596	0.349685	1.04562		0	0	0			2.86186	1.2674	3.31248	3.75836		1341.97	2.28988	Inf	Inf		14.3079	0.272864	6.84564	0.529517		0	0	0	0		962.857	85.2566	0.0520297	52.0752		1.72486e+09	1.73031	0.75292	1.34101		43.9952	0.031728	0.0294921	7.40201
NRRL3_6053	acetyl esterase	carbohydrate esterase family 16 protein	HAE	hemicellulose-specific	CE16	5.7675	1.37172	0.661877	1.70507		0					14.0846	1.5664	3.08243	5.10439		0					18.8686	0.733348	1.10201	1.08528		0					575.452	4.33819	0.894318	8.28821		1.2208e+10	2.14127	2.53536	0.900589		8.75697	0.27456	0.128538	0.946943
NRRL3_6379	acetyl esterase	carbohydrate esterase family 16 protein	HAE	hemicellulose-specific	CE16	16.408	3.50126	0.956423	2.82512		0	0				4.8325	0.882412	1.70247	3.79569		0					90.5393	0.390505	0.469062	0.299709		0	0				833.762	1.57899	0.172898	1.41148		9.29557e+09	3.27618	1.42494	1.89598		450.586	0.397049	0.225547	11.4262
NRRL3_8786	acetyl esterase	carbohydrate esterase family 16 protein	HAE	hemicellulose-specific	CE16	0.00961749	2.7532	0.527812	2.72213		0					0.0108452	2.20957	0.531006	1.13785		0					0.00849736	1.02874	4.7699	1.47174		0					0.00943497	0.592814	0.128792	1.59168		0					0.0120001	2.51621	2.13318	3.32473
NRRL3_11752	SUC(invertase/β-fructofuranosidase)	invertase Suc32A	SucA	Inulin-specific	GH32	2224.15	0.968331	1.02822	1.04486		3.80166e+10	2.26784	1.45877	2.97614		2449.18	0.76517	0.798447	0.742395		5.05482e+10	1.98804	1.82311	7.72384		36.1739	1.17422	0.614533	2.04116		3.12768e+10	0.478395	0.844158	1.89738		59.9114	1.36873	0.355095	1.23723		8.83933e+10	1.42957	0.806968	0.622613		57.6009	1.53138	2.23208	8.28835
NRRL3_11821	SUC(invertase/β-fructofuranosidase)	glycoside hydrolase family 32 protein		Inulin-specific	GH32	0.219576	3.07052	0.602461	0.865559		0					0.363732	2.68437	1.49974	2.0879		0					0.263003	0.455292	0.07668	1.1172		0					0.0977706	0.0644243	0.0298837	0.12443		0					0.967237	1.05714	0.104856	2.86277
NRRL3_3087	INX(exo-inulinase)	exo-inulinase Inx32E	InuE/Inu1	Inulin-specific	GH32	4083.21	1.91416	1.41952	1.79839		1.03697e+11	2.82274	1.52528	3.65018		3572.02	1.36723	2.03423	1.71397		7.50143e+10	2.16443	1.9039	10.7512		17.0203	0.642627	7.72171	3.3993		2.8912e+11	1.10553	1.70941	2.0937		26.8214	5.59548	0.876337	33.3352		2.28531e+11	0.864801	0.728232	0.357661		13.592	2.1334	10.151	16.0312
NRRL3_3595	SUC(invertase/β-fructofuranosidase)	glycoside hydrolase family 32 protein		Inulin-specific	GH32	11.3086	1.09419	0.923302	0.887726		0					28.6842	1.48649	1.52143	1.403		0					12.4971	0.751371	0.950003	0.86063		0					21.8309	0.876202	3.01582	0.697519		0					10.8561	0.473696	0.608123	0.649688
NRRL3_9884	INU(endo-inulinase)	endo-inulinase Inu32A	InuA	Inulin-specific	GH32	176.195	1.25829	1.45131	1.55215		445478	2.42924	4.24653	Inf		74.4586	1.06923	1.5475	1.11239		0					0.433336	0.461633	1.29852	2.48038		6.75151e+08	0.370028	0.778332	1.00128		2.74077	2.46302	0.859088	3.35395		2.64321e+08	9.33968	1.61807	1.68835		2.67838	1.68157	0.468425	1.65737
NRRL3_10142	AXE(acetyl xylan esterase)	cutinase		Other CAZymes	CE5	9.43801	0.597434	0.644099	0.239125		1.21404e+06	2.50615	1.12122	0.721497		3.50091	0.948411	4.43206	1.01271		0					4.21252	0.618621	1.63533	0.14547		0			0		1.29363	1.41206	0.333136	1.07052		0		0	0		1.36756	0.973967	0.484015	0.328119
NRRL3_6197	AXE(acetyl xylan esterase)	cutinase		Other CAZymes	CE5	204	0.686057	0.899455	1.07906		620330	Inf	Inf	Inf		342.465	1.16801	2.11983	5.82394		0					81.165	0.207199	1.48488	0.0909707		1.40315e+09	0.704107	7.63387	0.961038		70.2755	23.4296	1.03741	13.3789		0	0	0	0		7.04845	0.318461	1.11566	0.0318693
NRRL3_73	AXE(acetyl xylan esterase)	cutinase		Other CAZymes	CE5	0.420411	0.640272	0.341087	1.00507		0					0.397205	0.919986	0.561863	2.39541		0					0.0165744	0.0663787	0.00215695	0.0169124		0					0.152841	0.0743218	0.174577	0.104017		0					0.0951318	1.07828	0.0186228	0.148289
NRRL3_74	AXE(acetyl xylan esterase)	cutinase		Other CAZymes	CE5	0.932053	0.687803	0.530142	2.33099		0					1.2133	2.16294	2.06463	7.0463		0					1.09771	1.49418	0.371842	0.423486		0					0.389461	0.0316152	0.0638097	0.0219494		0					1.21997	1.57738	0.226579	0.690958
NRRL3_776	AXE(acetyl xylan esterase)	cutinase		Other CAZymes	CE5	1969.74	1.47799	1.38192	4.71143		4.03317e+10	3.32143	1.81811	3.73644		522.846	1.42869	4.64818	7.59829		1023.48	0.908107	0.77307	Inf		417.135	1.65711	9.29646	1.08579		7.043e+10	6.38914	8.69329	0.957849		43.8403	11.7149	0.193894	3.57704		1.5317e+06	0.0770855	0.0460961	0.015993		2.82539	0.339818	0.049109	0.406204
NRRL3_8738	na	endo-1,6-beta-D-glucanase		Other CAZymes	GH30_3	1066.51	1.36545	1.09788	3.45192		299112	Inf	Inf	2.04258		709.53	1.12393	0.786901	3.668		2.00406e+08	1.65357	1.937	Inf		238.012	0.335108	0.443491	0.268326		1.56651e+09	0.365955	3.29294	4.65326		173.331	0.413277	0.241056	0.419307		1.24744e+10	10.55	3.88152	7.24767		263.614	0.567734	0.278697	0.59318
NRRL3_11825	na	glycoside hydrolase family 3 protein		Other CAZymes	GH3	0.0465716	2.84358	2.12003	0.599605		0					0.0119805	1.11412	0.807107	0.123426		0						1	0.0104642	0.0854893		0					0.0207201	0.0313134	0.229047	0.154163		0					0.0189123	2.53309	0.0207172	0.121131
NRRL3_1271	na	glycoside hydrolase family 3 protein		Other CAZymes	GH3	5.95137	1.70824	1.77196	1.88021		0					2.04327	0.936722	0.663069	1.18576		0					0.583322	0.41483	0.0994662	0.364853		0					0.762124	0.306123	0.231409	0.356777		0					3.69079	1.60549	0.597744	6.84384
NRRL3_5661	na	glycoside hydrolase family 3 protein		Other CAZymes	GH3	18.6908	1.86956	1.25282	2.1258		0					12.1805	1.29231	1.65027	2.60114		0					25.2554	1.09725	1.92283	2.09893		0					12.2284	0.722847	0.425261	0.737597		0					46.8893	1.16011	1.56102	2.3009
NRRL3_6623	na	glycoside hydrolase family 3 protein		Other CAZymes	GH3	50.3635	1.33131	0.927809	0.940709		0					70.4898	1.2673	1.3142	0.949605		0					44.1202	0.907894	1.06337	0.744894		0					49.3761	0.833677	0.691745	0.59472		0					135.595	1.3438	1.12956	1.66794
NRRL3_7423	na	glycoside hydrolase family 3 protein		Other CAZymes	GH3	0.863262	0.254162	0.180771	0.00979632		0					1.76398	0.828867	0.107454	0.00927956		0					4.42006	1.28034	1.36882	0.091857		0					4.41436	0.2923	1.01893	0.345258		0					11.9591	1.64984	0.938033	0.968419
NRRL3_2163	MND(β-1,4-mannosidase)	exo-glucosaminidase		Other CAZymes	GH2	0.596567	0.835006	0.799035	0.501432		0					0.692844	0.967609	1.55989	2.54248		0					0.593372	1.01308	1.10923	1.24671		0					1.06833	0.242349	0.199452	0.167558		0					7.17241	0.942659	1.51296	0.193129
NRRL3_1731	GUS(β-glucuronidase)	glycoside hydrolase family 2 protein		Other CAZymes	GH2	0.0953983	3.82588	1.77095	3.76179		0					0.113549	2.44615	1.40721	3.39505		0					0.0165838	0.551874	0.293951	0.385735		0					0.0420954	0.0518666	0.000512761	0.0433456		0					17.6618	6.66065	48.4228	184.695
NRRL3_6203	GUS(β-glucuronidase)	glycoside hydrolase family 2 protein		Other CAZymes	GH2	11.8545	1.12519	0.644319	0.228691		0					22.3222	1.66948	1.30808	0.350129		0					28.3198	4.39829	3.14025	0.605648		0					32.3254	0.598551	0.251388	0.353048		0					147.579	2.55431	0.57834	7.13855
NRRL3_8807	GUS(β-glucuronidase)	glycoside hydrolase family 2 protein		Other CAZymes	GH2	17.4729	2.61234	1.83782	1.72659		0					20.1425	1.43157	3.17985	3.0786		0					36.0544	0.553035	2.27458	1.76577		0					86.3587	3.7772	0.669173	5.32025		0					151.329	1.56363	4.82338	14.9946
NRRL3_10115	RGL(rhamnogalacturonan lyase)	rhamnogalacturonan lyase	RglB	Pectin-specific	PL4_3	26.6776	1.06294	0.702739	0.810478		0					42.0303	1.37126	2.04559	0.865155		587.5	Inf	Inf	Inf		367.997	2.00823	1.93622	1.19937		0					809.749	0.836573	0.12872	0.2907		5.89832e+09	4.64633	1.31855	2.40466		110.877	0.569727	0.25657	0.363549
NRRL3_1038	URH(unsaturated rhamnogalacturonyl hydrolase)	glycoside hydrolase family 105 protein	UrhgB	Pectin-specific	GH105	0.532974	0.816297	0.916235	2.93298		0					0.753728	0.749966	1.27019	2.8334		0					0.118757	0.546863	1.06652	0.948863		0					0.173478	0.535517	0.159683	0.803328		0					19.0531	4.14887	95.5683	137.686
NRRL3_10498	EXG(exo 1,3 galactanase)	exo-1,3-beta-glucanase	Gp43	Pectin-specific	GH5_9	7.64558	1.32688	1.37859	0.594084		0					8.58653	1.1497	1.02942	0.454749		0					13.4264	1.23933	1.99912	0.769653		0	0				11.9092	0.306114	0.100152	0.109298		1.70412e+09	2.75852	3.04767	3.65834		625.205	3.86006	19.2241	21.3489
NRRL3_10558	RHA(α-rhamnosidase)	alpha-L-rhamnosidase	RHA	Pectin-specific	GH78	0.373651	1.82821	0.361349	0.600061		0					1.81092	1.28401	5.71314	2.31453		1041.31	Inf	Inf	Inf		10.6153	0.362144	1.01773	0.463531		0					461.213	4.72862	1.11218	4.38056		4.84683e+09	7.99934	3.34531	2.59699		18.6459	0.324801	0.0623578	0.471643
NRRL3_10559	RGX(exo-rhamnogalacturonase)	glycoside hydrolase family 28 protein	RgxC	Pectin-specific	GH28	0.0542265	0.663399	0.0624491	0.437522		0					1.04594	1.26417	9.39498	4.83677		425.538	Inf	Inf	Inf		5.53567	0.446497	1.06279	0.510662		0					404.96	4.77553	1.45417	5.03909		1.34804e+06	Inf	Inf	Inf		1.14418	0.104396	0.00926386	0.0613687
NRRL3_10643	GAL(β-1,4-endo-galactanase)	arabinogalactanase Gan53A	GalA	Pectin-specific	GH53	5.28975	0.937331	0.661429	0.975414		829013	6.12438	0.800313	Inf		14.8111	1.01848	2.04956	1.29917		4.95579e+06	47.6929	Inf	81.4679		38.1073	0.794335	2.10696	0.23159		7.51143e+08	0.169916	0.383385	0.374735		945.456	1.25261	1.011	1.66352		6.31363e+11	4.29493	11.8626	4.41461		7.45796	0.631059	0.0115787	0.0144477
NRRL3_10808	EXG(exo 1,3 galactanase)	glycoside hydrolase family 5 protein	EXG/XTG	Pectin-specific	GH5_23	17.3048	0.911513	0.93481	0.679203		0					37.7888	1.33252	1.8465	1.68112		0					83.9519	2.11806	2.00871	1.30257		0					29.9961	0.738189	1.33662	0.579044		0					19.6263	0.557735	0.490077	0.377196
NRRL3_11451	RHA(α-rhamnosidase)	alpha-L-rhamnosidase		Pectin-specific	GH78	0.0362083	0.462636	0.531114	0.452521		0					0.270969	0.647022	0.916496	2.43425		0					0.00575645	0.118677	0.0276841	0.0399522		0					0.0232334	0.0179584	0.0836536	0.0239759		0					0.171844	0.750884	0.170502	0.393916
NRRL3_11789	EXG(exo 1,3 galactanase)	glycoside hydrolase family 5 protein		Pectin-specific	GH5_23	0.802768	2.29428	1.61488	1.74097		0					0.964052	2.55692	3.99173	2.57563		0					0.717298	1.26073	0.628601	0.402745		0					0.599149	0.211017	0.216748	0.295002		0					2.5025	1.04208	0.294623	1.58456
NRRL3_11790	RHG(endo-rhamnogalacturonase)	endo-rhamnogalacturonase	RhgC	Pectin-specific	GH28	8.36302	1.21835	0.771498	4.31726		0					16.8954	1.64798	2.7702	7.16145		0					2.33749	0.857256	2.33386	2.26628		0					3.77972	2.83514	0.832965	2.19678		0					4.34987	0.30947	0.905332	1.63245
NRRL3_1237	PEL(pectin lyase)	Pectin-specific lyase	PelD	Pectin-specific	PL1_4	5.69657	1.79473	0.963067	17.5119		0					7.6378	1.25605	1.5788	10.9282		450.721	Inf	Inf	Inf		5.83101	0.293677	0.703963	0.804084		0					456.319	3.92747	1.51389	19.9318		3.76771e+10	Inf	Inf	Inf		1.50197	1.08622	0.353867	0.512712
NRRL3_169	RGAE(rhamnogalacturonan acetyl esterase)	rhamnogalacturonan acetylesterase	RgaeA	Pectin-specific	CE12	7.15887	1.62233	0.5485	4.02436		0					18.6525	0.884828	1.84113	6.46004		952.898	Inf	Inf	Inf		10.0684	0.0866396	0.931882	0.584915		0					2248.04	4.17311	0.17091	5.50473		370.98	Inf	Inf	Inf		164.619	0.262242	0.324012	3.64854
NRRL3_1739	UGH(unsaturated glucuronyl hydrolase)	unsaturated glucuronyl hydrolase		Pectin-specific	GH88	4.86867	5.75866	5.32924	5.62639		0					36.3881	2.46844	43.2358	26.9461		0					36.5699	3.39816	1.10732	1.05005		0					30.2684	0.728189	0.70448	0.542741		0					3.51616	0.912357	0.033691	0.18473
NRRL3_2162	RHA(α-rhamnosidase)	alpha-L-rhamnosidase	RHA	Pectin-specific	GH78	40.0118	1.67276	1.68139	2.74386		0					33.2527	0.86979	1.19866	1.75955		0					29.8864	0.811665	1.2089	1.06667		0					57.5639	0.423928	0.25166	0.422418		1.50758e+06	3.86933	1.29426	0.864186		132.139	1.1655	1.78072	2.4991
NRRL3_2571	PGA(endo-polygalacturonase)	endo-polygalacturonase Pga28I	PgaI	Pectin-specific	GH28	28.2704	1.33054	0.819051	12.3862		685.456	Inf	Inf	Inf		29.6253	1.09727	1.81356	7.87347		446488	3.33215	3.1137	20.6434		1.13947	0.490918	0.277057	0.259618		2.38914e+08	0.313312	0.626966	Inf		200.008	1.64126	0.43099	5.18909		6.40647e+10	35.04	17.1702	67.1886		2.73951	1.89506	0.423123	2.18034
NRRL3_263	PGA(endo-polygalacturonase)	endo-polygalacturonase Pga28D	PgaD	Pectin-specific	GH28	2.12958	1.36395	1.46014	1.20691		0					18.9993	1.08952	1.31775	1.77014		0					8.50827	0.148418	0.431021	0.302887		0					51.0888	0.872495	3.47602	0.714975		0					8.27703	0.613754	0.0946197	0.0693448
NRRL3_2832	RGX(exo-rhamnogalacturonase)	glycoside hydrolase family 28 protein		Pectin-specific	GH28	0.646131	3.66339	1.67995	2.17677		0					0.766122	1.61366	1.79531	1.16979		0					2.89695	1.0178	1.10068	0.890177		0					11.1586	0.134818	0.0460984	0.0999844		0					12.8234	0.612634	1.28852	4.04937
NRRL3_2835	PGA(endo-polygalacturonase)	endo-polygalacturonase Pga28E	PgaE	Pectin-specific	GH28	2.63687	1.94971	0.444567	1.39637		0					3.07433	0.955468	0.887496	1.3856		1656.14	Inf	Inf	Inf		4.17648	0.0834741	0.442214	0.79769		0		0			294.078	10.0341	34.2854	51.6904		1.21908e+09	Inf	Inf	Inf		16.9329	0.426354	0.612271	1.64299
NRRL3_3144	PGX(exo-polygalacturonase)	exo-polygalacturonase	PgaX	Pectin-specific	GH28	1.10718	0.617344	0.199318	0.781843		0					8.88233	1.44614	5.81686	5.53126		0					73.0955	2.73078	9.02603	4.38891		0					2545.88	23.4844	2.09676	66.1416		1.49666e+10	11.9109	3.5457	3.8339		9.98486	0.773431	0.289848	0.990573
NRRL3_3279	RHA(α-rhamnosidase)	alpha-L-rhamnosidase		Pectin-specific	GH78	5.05256	1.7019	1.84157	2.23139		0					7.15915	1.40557	2.04877	4.05083		0					12.2568	1.49384	2.11059	4.77142		0					44.7268	1.26351	0.259136	1.85287		0					27.7765	0.626526	2.39693	19.3134
NRRL3_3855	ABN(endo-arabinanase)	glycoside hydrolase family 43 protein		Pectin-specific	GH43	22.4817	2.07326	6.41451	0.753663		0					19.6158	1.32586	19.0392	9.73741		0					9.62854	14.5189	45.0797	9.39032		1.55836e+09	Inf	Inf	0.579099		1.52117	0.1686	0.0241286	0.017479		8.0051e+08	1.22086	0.398113	0.224737		3533.23	11.0277	49.6929	405.566
NRRL3_3924	RHA(α-rhamnosidase)	alpha-L-rhamnosidase		Pectin-specific	GH78	0.0125979	2.9085	3.03049	0.550251		0						1	1	1		0					0.00589879	1.05595	2.5136	1.51064		0					0.00499104	0.319066	1	1		0						0.317672	1	1
NRRL3_4000	PGA(endo-polygalacturonase)	endo-polygalacturonase Pga28II	PgaII	Pectin-specific	GH28	0.57232	0.7786	0.971722	0.675452		0					12.9757	0.819247	1.11296	3.42418		0	0				6.89327	0.0323742	0.65957	0.173907		0	0		0		586.639	10.1329	23.6817	10.3292		8.26599e+09	101.967	Inf	Inf		10.1221	0.133108	0.0376674	0.0960243
NRRL3_4153	PEL(pectin lyase)	pectin lyase Pel1C	PelC	Pectin-specific	PL1_4	20.6802	1.3949	2.05506	0.66902		0					15.9768	1.03593	1.0053	0.355841		0					40.225	0.788531	2.1307	1.10407		0					38.1111	1.20831	0.837646	1.23211		0					100.278	1.23274	0.860813	1.42082
NRRL3_4245	RHA(α-rhamnosidase)	alpha-L-rhamnosidase		Pectin-specific	GH78	0.507376	0.498004	0.444655	0.991945		0					1.43638	1.81883	1.06514	1.56141		0					20.7161	22.0176	16.4044	11.133		0					0.523826	1.46139	1.38048	1.02956		0					0.754421	0.605357	0.204146	0.680683
NRRL3_4303	RHG(endo-rhamnogalacturonase)	glycoside hydrolase family 28 protein	RhgF	Pectin-specific	GH28	0.00814432	2.77719	2.89367	2.74585		0						1	0.41366	1		0					0.00757538	1.05595	2.51373	1.51068		0					0.0173328	1.6544	1.16215	0.186195		0						1	0.0277251	0.00351693
NRRL3_4608	ABN(endo-arabinanase)	glycoside hydrolase family 43 protein		Pectin-specific	GH43	0.946354	0.68012	0.644258	0.871253		0					1.38846	0.954095	0.819285	1.45096		0					0.907995	0.465011	0.481983	0.381719		0					2.29921	0.302753	0.734107	0.400007		0					2.07601	0.794486	0.634499	0.308267
NRRL3_5252	PME(pectin methyl esterase)	Pectin-specific methylesterase	PmeC	Pectin-specific	CE8	2.94169	1.01476	0.349509	1.28086		0		0			6.7957	0.686154	2.73833	4.39116		2129.78	Inf	Inf	13.5193		87.3071	3.5119	6.53575	5.83617		0	0		0		2274.89	11.7123	2.97544	47.999		1.67172e+11	2.32979	4.66389	1.99559		7.01341	0.340083	0.229513	0.838904
NRRL3_5260	PGX(exo-polygalacturonase)	exo-polygalacturonase Pgx28C	PgxC	Pectin-specific	GH28	10.7678	1.25541	0.86108	1.5982		0					27.378	1.18766	2.49275	4.06386		0					148.114	6.36306	2.51313	1.95696		0					1940.43	2.10392	1.31037	6.55514		2.313e+09	19.0148	45.0532	Inf		31.8556	1.53431	0.157713	0.525411
NRRL3_5407	ABN(endo-arabinanase)	endo-1,5-alpha-arabinanase	AbnC	Pectin-specific	GH43	8.81134	1.10325	1.0833	0.401845		7.81713e+08	2.65085	Inf	Inf		15.9104	1.31994	2.03428	2.01458		2.84873e+08	0.521525	1.5244	Inf		8.66434	0.690622	6.71396	2.23433		4.37632e+09	0.902562	3.21911	Inf		22.2083	0.945113	0.0639976	0.16942		3.30099e+09	1.39259	0.74363	2.24151		2779.14	1.43872	6.40622	14.8789
NRRL3_5859	PGA(endo-polygalacturonase)	endo-polygalacturonase Pga28B	PgaB	Pectin-specific	GH28	27.046	0.715207	0.805057	0.562528		1.42369e+06	0.7117	1.15082	0.473794		99.3343	0.929598	1.2332	1.1104		4.27987e+10	1.47199	3.61732	9.37077		13.7866	0.332563	0.763468	0.493534		2.31875e+10	0.634622	1.45866	4.8299		45.7128	11.7281	11.8594	4.16014		3.0393e+10	0.615092	1.23695	0.640813		1.32826	1.4598	0.140062	0.0404108
NRRL3_6141	ABN(endo-arabinanase)	glycoside hydrolase family 43 protein		Pectin-specific	GH43	7.94564	1.16699	1.07814	1.3685		0					4.51392	0.722066	0.680547	0.827013		0					4.7629	0.815937	0.876117	0.974209		0					6.50317	1.66678	1.24937	1.88002		0					6.46074	0.771951	0.669177	0.663388
NRRL3_6269	PEL(pectin lyase)	Pectin-specific lyase		Pectin-specific	PL1_4	1.07235	1.22506	1.2816	3.51104		0					0.612867	1.38726	1.55499	4.26888		0					0.0589467	0.163081	1.05963	0.0670279		0					0.0613342	0.312234	0.0113203	0.344034		0					0.680567	2.36982	0.414581	0.939187
NRRL3_6304	RHA(α-rhamnosidase)	alpha-L-rhamnosidase		Pectin-specific	GH78	0.80026	1.49795	0.949063	1.23623		0					1.9712	1.84278	2.49408	2.7699		0					2.48396	2.46605	2.2417	4.30982		0					1.19677	0.990724	1.59447	0.959396		0					0.794422	1.21447	0.768032	1.648
NRRL3_6359	PLY(pectate lyase)	pectate lyase PlyA	PlyA	Pectin-specific	PL1_7	2.11361	0.744266	0.681349	1.23827		0					1.07992	1.01453	1.68482	0.883394		0					0.272442	0.74847	0.519854	0.768147		0	0				0.821036	0.62595	0.0342442	0.70799		9.48828e+08	5.35293	0.241068	Inf		2.35365	2.43792	2.04962	6.7473
NRRL3_6782	PGA(endo-polygalacturonase)	endo-polygalacturonase Pga28A	PgaA	Pectin-specific	GH28	2.00585	1.12552	0.81094	0.869119		0					2.74657	0.613297	0.475924	0.442801		0					6.64203	0.230894	0.318844	1.06954		0					43.1519	5.73568	3.15806	6.95068		0					6.04241	1.08125	0.20281	0.406224
NRRL3_684	RGL(rhamnogalacturonan lyase)	rhamnogalacturonan lyase	RglA	Pectin-specific	PL4_1	1.82836	1.32956	1.34669	2.61463		0					0.48667	1.19987	1.78198	0.499897		0					0.295527	0.570386	1.25412	1.15706		0					7.77933	0.27359	0.00170938	0.133923		1.30503e+10	4.01746	0.599101	2.59727		13.8639	0.913969	0.839488	15.9017
NRRL3_7094	ABN(endo-arabinanase)	endo-1,5-alpha-arabinanase		Pectin-specific	GH43	130.726	1.19527	1.50729	2.88485		0					80.8582	0.536842	0.290327	0.655549		0					287.587	0.732482	0.433661	0.469765		0					238.264	0.293929	0.230351	0.250908		0					126.328	0.525654	0.0826038	0.413378
NRRL3_7469	XGH(xylogalacturonase)	xylogalacturonase	XghA	Pectin-specific	GH28	0.479717	0.769283	0.319248	0.152333		0					1.24129	0.664903	1.48535	0.2911		1524.22	5.61668	0.880619	Inf		4.28047	0.0861568	0.0450638	0.0169096		9.77632e+08	0.122291	1.43984	0.267558		216.363	1.24113	0.570789	0.70241		1.82878e+11	10.2651	14.0902	4.64454		1.7229	0.0792191	0.000928815	0.00847155
NRRL3_7470	PME(pectin methyl esterase)	Pectin-specific methylesterase	PmeB	Pectin-specific	CE8	0.288713	0.887607	0.530878	0.304781		0					0.527984	0.543267	1.23214	0.393323		1196.07	Inf	Inf	Inf		2.6687	0.260888	0.174187	0.0547014		864.544	0.0556875	0.946916	0.0933465		141.285	2.6959	0.742262	1.80841		5.36686e+10	6.23798	5.27744	2.19846		0.690856	0.109097	0.001058	0.0113783
NRRL3_7501	RGAE(rhamnogalacturonan acetyl esterase)	carbohydrate esterase family 12 protein	RgaeB	Pectin-specific	CE12	10.5676	0.769718	0.103917	0.434923		0					3.73692	1.66631	3.16505	3.75793		0					1.99907	0.4073	0.662628	0.355274		0					28.3049	0.305662	0.161387	0.267885		3.08373e+09	2.91054	1.26047	1.36024		14.6454	0.570496	1.01659	3.13391
NRRL3_7520	RHA(α-rhamnosidase)	alpha-L-rhamnosidase		Pectin-specific	GH78	16.2643	1.9758	2.23583	2.28525		0					13.0854	1.17559	1.40499	1.72382		0					18.5392	1.16386	2.16013	1.75079		0					31.8883	1.26996	0.596136	0.641575		0					27.913	1.09652	1.35678	1.53836
NRRL3_824	ABX	glycoside hydrolase family 93 protein		Pectin-specific	GH93	263.163	1.5447	1.43747	1.93602		0					152.231	1.26225	2.59159	2.07967		0					355.767	3.00815	5.37682	4.93875		0					157.959	1.16319	0.608468	2.22413		0					179.682	0.907031	1.04908	1.07024
NRRL3_8281	PGX(exo-polygalacturonase)	exo-polygalacturonase Pgx28B	PgxB	Pectin-specific	GH28	0.381256	0.815209	0.0490228	0.481121		0		0			7.73974	0.795035	5.07966	4.3197		789.651	Inf	Inf	0.761182		50.4431	1.82775	12.1616	11.4763		0	0				2770.04	2.4012	0.511977	14.5395		3.31057e+10	1.81081	1.43153	1.44962		13.516	0.7792	0.426284	5.27342
NRRL3_8325	PME(pectin methyl esterase)	Pectin-specific methylesterase Pme8A	PmeA	Pectin-specific	CE8	10.6903	0.872089	0.538271	0.990622		5.09627e+08	4.37734	2.87184	Inf		21.9733	1.17311	1.17195	2.11231		874867	Inf	Inf	Inf		4.18152	0.194247	0.810541	0.33539		5.97006e+09	2.06576	15.5874	7.17142		564.196	115.423	50.1004	269.928		2.96223e+11	56.6002	122.698	56.78		0.197297	0.388001	0.0189881	0.0489081
NRRL3_839	URH(unsaturated rhamnogalacturonyl hydrolase)	glycoside hydrolase family 105 protein		Pectin-specific	GH105	20.0287	2.31823	1.19157	5.124		0					18.1795	1.40904	3.76543	8.96694		0					42.9101	3.56377	4.87787	4.07654		0					57.7586	1.21992	0.387003	0.241966		0					11.828	0.667935	0.627984	1.44991
NRRL3_8631	RGX(exo-rhamnogalacturonase)	alpha-L-rhamnosidase Rha28B	RhaB	Pectin-specific	GH28	0.058567	11.2478	0.38327	11.1209		0					0.0696556	0.604939	0.941746	2.6994		0					0.0463362	0.574264	4.69054	0.991215		0					16.0148	7.53253	0.589124	16.321		0					0.346465	0.167301	4.0053	6.2798
NRRL3_8701	GLN(exo 1,6 galactanase)	glycoside hydrolase family 5 protein	GLN	Pectin-specific	GH5_16	31.4096	4.7849	4.74322	1.61602		974.81	5.44964	Inf	Inf		196.122	1.75474	36.5255	3.14609		2477.17	22.1706	3.87622	31.8865		843.161	1.38529	0.176366	0.0756567		1.36084e+10	0.156733	0.146226	0.122506		2345.28	0.731157	3.11011	0.290563		4.33526e+11	2.52815	21.1442	0.355071		33.3432	0.270247	0.00547674	0.00583237
NRRL3_8767	PEL(pectin lyase)	Pectin-specific lyase Pel1B	PelB	Pectin-specific	PL1_4	378.964	0.53561	0.831161	2.11488		2.98369e+09	0.88983	1.2878	1.98976		54.0224	0.674513	0.664243	0.929471		0					45.08	0.847343	0.6532	0.327062		1.23406e+09	Inf	157.274	1.5375		63.034	0.980578	1.05947	0.416227		637.608	Inf	Inf	Inf		18.6928	1.59126	0.643111	0.225237
NRRL3_8805	PGA(endo-polygalacturonase)	endo-polygalacturonase Pga28C	PgaC	Pectin-specific	GH28	0.189541	1.37869	0.471008	0.75491		0					0.225174	0.532772	1.0363	1.07484		1108.59	Inf	Inf	Inf		0.106087	0.068262	0.212986	0.416139		0					150.193	28.6733	0.56499	90.6233		1.14843e+10	74.0648	10.3689	87.5029		1.04201	0.524196	0.0543081	0.993496
NRRL3_9126	RHG(endo-rhamnogalacturonase)	endo-rhamnogalacturonase Rhg28A	RhgA	Pectin-specific	GH28	7.71038	0.680329	0.898369	0.687782		0					9.29009	0.886873	0.680691	0.490221		0					7.06892	0.43849	0.376734	0.288455		0					132.206	0.915239	0.142723	1.44876		3.74938e+08	Inf	Inf	Inf		11.6363	0.0578505	0.018247	0.456633
NRRL3_92	ABN(endo-arabinanase)	endo-1,5-alpha-arabinanase Abn43A	AbnA	Pectin-specific	GH43	23.7096	4.04208	1.38593	2.14201		0					101.778	1.23067	14.9812	5.82311		962.426	2.97815	5.36623	Inf		65.9345	0.294106	0.160677	0.0634492		1.06941e+09	1.32401	2.91568	0.389584		2038.11	0.0996936	0.0282428	0.0805001		1.53323e+11	1.93208	3.58485	1.16963		138.522	0.48581	0.00231067	0.0132322
NRRL3_9450	RHG(endo-rhamnogalacturonase)	endo-rhamnogalacturonase		Pectin-specific	GH28	0.913219	1.80845	1.81654	1.34212		0					2.40268	1.16508	2.74392	1.11602		0	0				2.43998	2.90958	1.57031	0.392468		0					3.15754	0.96919	0.94232	0.819212		0			0		6.39229	0.786657	0.873738	1.90443
NRRL3_953	RHG(endo-rhamnogalacturonase)	endo-rhamnogalacturonase Rhg28B	RhgB	Pectin-specific	GH28	4.19609	0.594316	0.687497	0.211731		0					9.93236	0.892527	1.00626	0.36298		0					11.1292	0.221284	2.52973	0.481296		0					14.4973	3.55819	2.30297	2.89665		0					5.86218	0.294171	0.157063	0.175161
NRRL3_9530	EXG(exo 1,3 galactanase)	exo-1,3-beta-glucanase		Pectin-specific	GH5_9	13.3757	0.749613	0.739014	0.758968		0					17.3269	0.9893	0.989056	0.860887		0					18.1014	1.67957	1.85641	0.953603		0					11.901	0.652801	2.36447	0.61712		0					4.82591	0.791329	0.825993	0.503707
NRRL3_9623	RHG(endo-rhamnogalacturonase)	endo-rhamnogalacturonase		Pectin-specific	GH28		0.523547	0.126674	0.279339		0					0.00577873	1.11416	0.401006	0.381567		0					0.217918	2.36411	0.652642	0.0256107		0					0.0422588	0.0788667	0.15012	0.283538		0					0.0158339	0.458477	0.00424028	0.056176
NRRL3_965	PEL(pectin lyase)	Pectin-specific lyase Pel1A	PelA	Pectin-specific	PL1_4	3.98635	0.745214	0.571361	0.855674		9.594e+08	2.19653	0.152536	Inf		6.81094	0.456161	0.40135	0.318894		1921.78	100.766	31.8123	17.5598		10.7859	0.572185	1.23819	0.979874		4.49592e+09	0.911874	2.1613	10.3296		243.658	4.20926	0.524239	5.24292		2.42081e+11	20.2924	16.175	6.51773		4.43161	0.21897	0.105379	0.518245
NRRL3_9810	PGX(exo-polygalacturonase)	exo-polygalacturonase	PgxA	Pectin-specific	GH28	3.04172	0.507766	0.219975	0.0782539		0					0.686948	0.959488	0.332536	0.0197706		0					1.10218	0.313454	0.237458	0.0481444		0					49.9139	1.89365	0.197814	3.95803		9.1846e+08	Inf	2.99749	Inf		3.61984	0.859798	0.102664	2.04564
NRRL3_9811	PEL(pectin lyase)	Pectin-specific lyase	PelC	Pectin-specific	PL1_4	11.0553	0.709684	0.561694	1.53094		3.51984e+08	5.1243	1.86748	0.430933		6.09242	0.930458	1.07145	1.04378		0			0		0.0134645	0.279299	0.47707	0.0835718		0			0		0.280592	4.69597	1.1922	25.3286		591.506	0.243342	0.0932158	0.0319024		0.0437251	6.49558	0.989038	1.11329
NRRL3_10609	AGD(α-glucosidase)	glycoside hydrolase family 31 protein		Starch-specific	GH31	14.0363	4.55955	2.05175	2.2826		0					12.0691	1.61523	4.54568	1.93812		0					81.002	7.52913	11.1136	4.45241		0					13.2766	1.04764	0.101368	1.08483		0					23.7232	0.0592817	0.715408	22.3605
NRRL3_1282	AGD(α-glucosidase)	glycoside hydrolase family 13 protein		Starch-specific	GH13_40	0.248171	0.734203	0.832924	0.669919		0					0.265813	1.01952	0.783873	0.693155		0					0.264443	0.512585	0.776828	0.821955		0					0.297054	0.390117	0.0668826	0.427411		0					1.16216	0.882713	0.508717	3.36962
NRRL3_249	AMY(α-amylase)	alpha-amylase	AgtA	Starch-specific	GH13_1	441.236	1.2957	1.29597	1.21641		1.19814e+06	3.30278	8.39793	Inf		728.663	1.03949	1.12367	1.1815		1.85633e+09	4.83315	2.98445	4.59111		318.087	1.24493	1.0727	0.570299		5.85375e+09	Inf	Inf	2.97326		402.585	1.46781	1.18035	0.712534		1.82896e+09	0.173955	0.215118	0.0564606		315.232	1.3885	1.61192	1.14085
NRRL3_250	AMY(α-amylase)	alpha-amylase		Starch-specific	GH13_5	7.35867	0.593995	0.782747	1.18297		0					4.76481	0.630195	0.425894	0.855742		0					2.0001	0.858549	1.47065	0.879028		0					3.01253	2.20915	4.91992	1.0877		0					0.359932	0.490068	1.14818	0.114785
NRRL3_2524	AGD(α-glucosidase)	alpha-glucosidase	AgdB	Starch-specific	GH31	738.687	3.35715	4.43087	4.78334		268971	1.0675	2.44257	Inf		427.784	1.67603	4.69706	3.21542		1.11367e+09	1.38517	2.03725	328.237		405.558	0.969578	5.51601	0.25212		1.23892e+10	0.927836	3.00914	1.90133		141.546	0.428209	0.108546	0.0186791		1.5669e+10	1.46753	1.65368	2.9767		821.574	1.71129	4.83539	0.272746
NRRL3_2746	AMY(α-amylase)	alpha-amylase		Starch-specific	GH13_5	1.74183	0.616841	1.08996	1.31056		0					1.67285	1.00912	0.787706	1.02942		0					1.64816	1.28966	1.26372	1.06673		0					4.32627	0.992836	0.727863	0.885617		0					2.50875	1.06589	1.27321	0.836145
NRRL3_4254	AGD(α-glucosidase)	glycoside hydrolase family 31 protein	AgdG	Starch-specific	GH31	0.793025	1.05936	2.12409	0.542928		0					0.43232	0.693173	0.393802	0.0743507		0					0.829645	1.90699	0.463493	0.867779		0					0.415347	0.197743	0.402086	0.406207		0					0.879466	1.56494	0.461465	2.04799
NRRL3_475	AGD(α-glucosidase)	glycoside hydrolase family 31 protein		Starch-specific	GH31	217.244	0.975147	1.47643	1.52948		0					117.619	0.800183	0.663323	1.90988		0					326.896	1.13393	5.33495	1.34117		0					172.316	3.53841	1.00164	2.04829		0					141.658	1.40531	2.12686	0.601469
NRRL3_5201	AGD(α-glucosidase)	glycoside hydrolase family 13 protein		Starch-specific	GH13_40	28.12	2.84099	1.45371	2.46282		0					14.4773	1.29875	1.90622	1.74026		0					15.794	0.732288	2.09746	1.06494		0					11.8438	1.1512	0.612227	1.55119		0					41.2099	1.16556	2.36076	4.53514
NRRL3_7699	AMY(α-amylase)	alpha-amylase	AmyA/AmyB	Starch-specific	GH13_1	16.3596	1.33536	1.36638	1.7488		0					17.2951	1.36283	1.76047	2.21612		0					11.2069	0.553846	2.36787	1.49029		0					16.7865	3.34262	0.792691	1.6136		0					64.5777	0.81368	3.59812	0.811906
NRRL3_7700	AGD(α-glucosidase)	alpha-glucosidase Agl31A	AgdA	Starch-specific	GH31	466.031	1.7279	2.06714	2.58333		452465	1.32693	0.364801	Inf		427.269	0.9945	1.35408	2.64453		1.00365e+09	0.881961	0.745055	Inf		288.769	0.282304	1.88162	2.79321		1.31384e+10	2.38459	1.57933	10.3461		144.302	6.82816	2.71563	5.61541		8.28918e+09	2.70693	0.893536	1.69126		32.4386	0.692413	0.282612	1.79278
NRRL3_8300	GLA(glucoamylase)	glucoamylase Gla15A	GlaA	Starch-specific	GH15 - CBM20	379.446	1.13895	1.37844	0.840131		2.41844e+10	0.594064	1.48286	5.74713		533.808	0.647352	1.20468	1.76295		2.46077e+10	0.945217	1.13207	8.8991		616.867	0.180679	1.14854	0.574623		3.01458e+11	1.57659	3.67405	3.86814		1443.56	48.6853	32.3522	7.8921		2.84072e+11	2.20129	5.47	2.46915		55.3365	0.493477	0.0201987	0.166191
NRRL3_8949	GLA(glucoamylase)	glycoside hydrolase family 15 protein		Starch-specific	GH15	0.679572	0.565421	0.636865	0.055268		0					1.03201	0.963943	0.353054	0.0468162		0					3.6586	3.05017	1.87399	6.2183		0					3.43685	0.669981	1.72679	0.712748		0					32.384	2.3521	1.86847	2.61779
NRRL3_9875	AMY(α-amylase)	alpha-amylase	AamA	Starch-specific	GH13_1 - CBM20	492.192	1.77224	2.16171	4.72294		1.33516e+09	0.289661	1.38531	Inf		146.827	0.768738	1.19257	2.69095		1.77884e+09	0.477604	0.6364	2.49576		175.729	0.0952086	0.463576	0.35773		2.10467e+10	1.43896	2.6365	2.47221		626.973	48.9082	33.4709	14.7069		5.38775e+10	2.4933	5.91411	3.63066		5.35276	0.167556	0.00399657	0.0203684
NRRL3_1396	AFC(α-l-fucosidase)	alpha-L-fucosidase	AFC	Xyloglucan-specific	GH29	10.9578	4.44246	4.37288	10.9567		0					1.27557	0.908547	1.36159	1.35207		0					1.58231	0.589715	1.53452	1.83127		0					5.09402	0.820067	0.504193	1.4764		0					4.5458	0.709566	2.99327	29.7884
NRRL3_1787	XG-EGL(xyloglucanase)	xyloglucanase Xeg74C	EglC	Xyloglucan-specific	GH74 - CBM1	0.353534	1.18369	0.283376	0.0583331		0					0.930695	1.25393	0.576705	0.0925287		312.937	Inf	Inf	Inf		5.9307	0.14601	0.254643	0.0311924		0					58.97	0.399999	0.0149368	0.108465		0					8.95071	0.0290943	0.00340732	0.0260476
NRRL3_1918	XG-EGL(xyloglucanase)	xyloglucanase Xeg12A	XG EGL	Xyloglucan-specific	GH12	72.7255	1.12686	0.414576	2.48595		0					50.3513	0.46343	0.426515	0.241566		815.375	Inf	4.02765	Inf		233.555	0.160966	0.19505	0.157825		0	0				974.531	0.629342	0.105486	0.546609		0			0		185.039	0.330055	0.0323417	0.281407
NRRL3_2023	AXL(α-xylosidase)	glycoside hydrolase family 31 protein		Xyloglucan-specific	GH31	24.0985	2.69925	1.48576	2.14586		0					15.7497	1.27439	1.85609	2.62856		0					71.6801	0.293276	0.694463	0.143621		0					150.598	0.0903387	0.0146519	0.0591755		0					348.533	0.578069	0.284179	1.41182
NRRL3_268	AXL(α-xylosidase)	alpha-xylosidase Axl31A	AxlA/XylS	Xyloglucan-specific	GH31	259.312	2.85314	1.02872	1.73611		0					608.863	1.73757	4.66488	2.32472		0					1896.91	2.34619	0.526747	1.12661		5.71141e+08	2.46754	4.03435	Inf		2431.63	2.63441	1.38186	3.74091		1.19005e+10	Inf	738.14	167.41		37.1985	0.426314	0.0181342	0.0736676
NRRL3_7089	AFC(α-l-fucosidase)	alpha-L-fucosidase	AFC	Xyloglucan-specific	GH95	37.0169	2.51474	1.33424	1.64539		0					29.4251	1.3838	1.63668	1.10706		0					156.346	0.693415	1.17566	0.590883		0					390.752	0.665199	0.21692	0.650135		3.31614e+08	Inf	17.223	Inf		140.175	0.732584	0.383442	0.974713
NRRL3_7382	AFC(α-l-fucosidase)	alpha-L-fucosidase	AFC	Xyloglucan-specific	GH95	0.995969	2.48592	0.942366	1.41438		0					0.197262	0.648614	1.41314	0.350754		0					6.81679	0.221022	0.0893794	0.0374901		566.135	Inf	Inf	Inf		53.969	0.569628	0.318813	0.17132		1.64197e+09	Inf	Inf	Inf		20.2536	0.464729	0.0401957	0.12105
NRRL3_819	XG-EGL(xyloglucanase)	endoglucanase Egl12A	EglA	Xyloglucan-specific	GH12	136.524	1.15572	0.307946	7.09397		1.31503e+06	1.19988	5.55019	Inf		260.231	0.856472	1.28666	7.89899		6.85878e+09	1.12888	1.88814	22.1108		1519.86	0.560965	1.3928	0.296097		2.39507e+11	0.714339	1.35504	3.08344		119.638	0.143957	0.0051648	0.0988846		5.26323e+10	1.09181	0.245724	0.495931		71.0629	0.0711931	0.00602035	0.934078
NRRL3_8380	XG-EGL(xyloglucanase)	glycoside hydrolase family 12 protein	XG EGL	Xyloglucan-specific	GH12	22.5865	0.357481	0.441476	0.249303		8.07156e+08	5.26121	0.997978	0.595765		98.1591	0.697455	0.500655	0.470401		1.60945e+09	1.41285	1.10574	1.7164		51.9546	2.31658	2.69886	3.91958		5.35536e+08	0.948141	1.56514	6.55179		100.434	18.9804	12.2536	28.9301		2.24586e+09	0.899096	1.11149	0.506021		21.223	0.262364	0.423478	0.258125
NRRL3_8392	XG-EGL(xyloglucanase)	glycoside hydrolase family 12 protein	XG EGL	Xyloglucan-specific	GH12	1.36709	0.636412	0.513905	0.0747563		0					2.09429	1.45299	1.27756	1.34418		0					0.229418	0.101033	0.873587	0.0836452		0					0.573916	1.39223	0.776533	0.795246		0			0		1.06494	0.209244	0.506194	0.0646828
