# Supplementary material for: Re-routing of Sugar Catabolism Provides a Better Insight Into Fungal Flexibility in Using Plant Biomass-Derived Monomers as Substrates
Source: Front Bioeng Biotechnol. 2021 Mar 8;9:644216. doi: 10.3389/fbioe.2021.644216 (PMC7982397; doi:10.3389/fbioe.2021.644216)
Supplement: Supplementary Table 4 — Expression levels (FPKM) of genes encoding enzymes that are classified in the same Pfam family or show relatively close homology to A. niger pentose reductases and polyol dehydrogenases, during growth on (A) wheat bran (WB) and (B) sugar beet pulp (SBP) in the A. niger reference strain (N593 ΔkusA) and the PCP deletion mutants. Transcripts were considered differentially expressed if the DESeq2 fold change was > 2 (highlighted in orange) or <0.5 (highlighted in green) and Padj <0.01. Transcripts with FPKM ≤50 were considered lowly (i.e., not substantially) expressed and highlighted in red font. The values are averages of triplicates. The fold change is the difference between the reference strain and the deletion mutants. [file Table_4.XLSX]

## Sheet: Supplementary Table 4
Supplementary Table 4: Expression levels (FPKM) of genes encoding enzymes that are classified in the same Pfam family or show relatively close homology to A. niger pentose reductases and polyol dehydrogenases, during growth on (A) wheat bran (WB) and (B) sugar beet pulp (SBP) in the A. niger reference strain (N593 ΔkusA) and the PCP deletion mutants.Transcripts were considered differentially expr…
(A) Growth on WB
Gene_ID		Annotation	Pfam	FPKM Reference WB 2 h	FPKM Reference WB 8 h	FPKM Reference WB 24 h	Fold change Ref/ ΔxkiA WB 2 h	Fold change Ref/ ΔlarAΔxyrAΔxyrB WB 2 h	Fold change Ref/ ΔladAΔxdhAΔsdhA WB 2 h	Fold change Ref/ ΔxkiA WB 8 h	Fold change Ref/ ΔlarAΔxyrAΔxyrB WB 8 h	Fold change Ref/ ΔladAΔxdhAΔsdhA WB 8 h	Fold change Ref/ ΔxkiA WB 24 h	Fold change Ref/ ΔlarAΔxyrAΔxyrB WB 24 h	Fold change Ref/ ΔladAΔxdhAΔsdhA WB 24 h
NRRL3_10050	larA	NADPH-dependent erythrose reductase Err1	PF00248: Aldo/keto reductase family	422.395	3483.07	97.5759	5.09839	70.3753	7.46722	2.43363	133.172	0.381133	1.06412	2.73763	0.0118954
NRRL3_1952	xyrA	NAD(P)H-dependent D-xylose reductase XyrA	PF00248: Aldo/keto reductase family	951.057	5335.9	358.476	1.33326	117.51	2.85818	1.49595	352.565	0.75423	0.814936	14.7183	0.19783
NRRL3_10868	xyrB	uronate dehydrogenase	PF00248: Aldo/keto reductase family	323.051	1354.02	111.128	2.36452	4.13506	3.84216	2.84441	21.606	1.14447	1.33619	0.617432	0.556862
NRRL3_2523	ladA	L-arabinitol 4-dehydrogenase LadA	PF00107: Zinc-binding dehydrogenase/ PF08240: Alcohol dehydrogenase GroES-like domain	373.153	1144.21	111.861	8.89611	10.4025	1063.19	2.25316	0.287066	39.0423	1.24416	0.0177524	1.87447
NRRL3_9204	xdhA	D-xylulose reductase A	PF00107: Zinc-binding dehydrogenase/ PF08240: Alcohol dehydrogenase GroES-like domain	338.467	2283.29	269.622	1.54094	0.678261	170.002	2.42777	0.524244	70.548	1.0271	0.0251701	5.25517
NRRL3_4328	sdhA	sorbitol dehydrogenase SdhA	PF00107: Zinc-binding dehydrogenase/ PF08240: Alcohol dehydrogenase GroES-like domain	28.1453	10.53	6.89323	1.08143	0.607756	274.625	1.42205	1.24854	2.00661	1.14606	0.895923	3.39948
NRRL3_10884	lxrA	L-xylo-3-hexulose reductase LxrA	PF00106: short chain dehydrogenase	238.919	610.18	2.20587	9.5033	23.4497	7.47751	6.10856	0.396123	0.266616	0.677831	0.00128284	0.000646766
NRRL3_4510	lxrB	short-chain dehydrogenase/reductase	PF00106: short chain dehydrogenase	277.181	450.579	55.0402	0.958777	0.889212	0.706897	4.57796	17.2396	6.50953	1.85135	4.11315	5.5067
NRRL3_4471	xkiA	D-xylulose kinase XkiA	PF02782: FGGY family of carbohydrate kinases, C-terminal domain/ PF00370: FGGY family of carbohydrate kinases, N-terminal domain	230.065	740.686	57.1441	1965.53	2.38397	4.18028	4427.84	0.160597	0.137093	932.998	0.014063	0.0071767
NRRL3_10849		aldo-keto reductase	PF00248: Aldo/keto reductase family	1.77649	1.40326	4.41904	0.758294	0.914771	0.710804	0.741565	0.297316	0.325024	1.04776	1.73101	1.28735
NRRL3_11469		short-chain dehydrogenase/reductase	PF00106: short chain dehydrogenase	0.41519	0.797454	1.32199	1.52797	1.00565	1.61587	0.903279	0.324329	1.31361	1.55958	0.316118	3.7804
NRRL3_11470		MFS-type sugar/inositol transporter	PF00083: Sugar (and other) transporter	7.80707	33.2152	83.0998	2.59217	1.65887	4.38371	1.1067	1.38408	2.83578	2.10452	0.602657	17.1155
NRRL3_11471		short-chain dehydrogenase/reductase	PF00106: short chain dehydrogenase	33.4136	40.8601	18.685	2.24262	1.94246	5.29736	1.68268	0.963069	1.87566	1.17903	0.321596	2.92107
NRRL3_11472		fungal-specific transcription factor	PF04082: Fungal specific transcription factor domain/ PF00172: Fungal Zn(2)-Cys(6) binuclear cluster domain	4.10134	6.8176	8.08412	1.83566	1.59087	1.94269	0.942266	0.538549	1.31789	1.38239	0.445217	2.76033
NRRL3_11473		zinc-type alcohol dehydrogenase	PF00107: Zinc-binding dehydrogenase/ PF08240: Alcohol dehydrogenase GroES-like domain	18.1745	4.73886	0.753542	7.46357	7.82956	13.3865	1.19708	0.378745	0.720201	0.842502	0.0324113	0.461038
NRRL3_2193	gldB	glycerol dehydrogenase	PF00248: Aldo/keto reductase family	369.715	1264.17	699.88	0.582433	0.787105	0.696069	8.41746	49.9825	48.6092	1.31328	6.90949	15.0333
NRRL3_2854		aldo-keto reductase	PF00248: Aldo/keto reductase family	0.10002	0.236888	0.21429	0.973953	0.931287	0.5848	1.73318	0.852474	2.42116	2.69203	0.373435	0.875015
NRRL3_319		zinc-type alcohol dehydrogenase	PF00107: Zinc-binding dehydrogenase/ PF08240: Alcohol dehydrogenase GroES-like domain	111.524	459.29	29.8075	9.53497	3.73379	7.22128	25.5727	2.12137	2.28566	0.972074	0.870596	2.01662
NRRL3_3933		zinc-type alcohol dehydrogenase	PF00107: Zinc-binding dehydrogenase/ PF08240: Alcohol dehydrogenase GroES-like domain	28.6877	10.7632	18.7407	4.13068	2.17278	6.48791	1.28108	3.85979	4.04138	0.581541	1.0423	18.7736
NRRL3_4005		mannitol dehydrogenase, NADP-dependent	PF00106: short chain dehydrogenase	97.5897	123.106	844.937	0.691678	1.03697	0.660622	1.76888	2.47755	9.93026	1.60542	9.72811	16.7872
NRRL3_6930	garB	aldo-keto reductase	PF00248: Aldo/keto reductase family	551.357	488.574	114.159	3.01206	1.88735	4.05151	3.9773	2.20831	1.83746	1.61871	1.29432	0.824153
NRRL3_7282		aldo-keto reductase	PF00248: Aldo/keto reductase family	7.44017	3.90762	6.81575	2.51753	1.60663	7.01841	0.0860063	0.844564	0.470923	0.290877	0.447279	7.03258
NRRL3_7283	ladB	sorbitol dehydrogenase	PF00107: Zinc-binding dehydrogenase/ PF08240: Alcohol dehydrogenase GroES-like domain	5.61382	14.6022	29.0544	2.5314	1.36214	3.35941	0.165801	8.7143	1.01831	0.698582	5.13498	0.928229
NRRL3_8020		aldo-keto reductase	PF00248: Aldo/keto reductase family	59.9471	105.936	197.457	2.36795	2.03407	2.74112	0.967246	12.3052	3.39686	1.08357	2.39533	9.01607
NRRL3_8407		zinc-type alcohol dehydrogenase	PF00107: Zinc-binding dehydrogenase/ PF08240: Alcohol dehydrogenase GroES-like domain	19.5353	19.6245	71.6592	1.0121	1.14359	1.76861	0.669171	2.74105	2.77002	0.82462	2.16191	22.3642
NRRL3_8821		zinc-type alcohol dehydrogenase	PF00107: Zinc-binding dehydrogenase/ PF08240: Alcohol dehydrogenase GroES-like domain	0.461457	1.41826	41.0827	1.35366	1.46841	0.569139	0.480082	2.63758	1.13839	0.987965	2.24135	12.7341
NRRL3_896		zinc-type alcohol dehydrogenase	PF00107: Zinc-binding dehydrogenase/ PF08240: Alcohol dehydrogenase GroES-like domain	48.5028	79.913	127.804	3.08681	1.27897	3.95088	0.705082	1.14669	0.866517	0.953648	0.790964	2.92926
NRRL3_9880		short-chain dehydrogenase/reductase	PF00106: short chain dehydrogenase	16.8994	129.598	0.655499	2.39992	2.11377	1.97748	3.39755	2.26634	1.59277	0.263869	0.00741737	0.0211449
(B) Growth on SBP
Gene_ID		Annotation	Pfam	FPKM Reference SBP 2 h	FPKM Reference SBP 8 h	FPKM Reference SBP 24 h	Fold change Ref/ ΔxkiA SBP 2 h	Fold change Ref/ ΔlarAΔxyrAΔxyrB SBP 2 h	Fold change Ref/ ΔladAΔxdhAΔsdhA SBP 2 h	Fold change Ref/ ΔxkiA SBP 8 h	Fold change Ref/ ΔlarAΔxyrAΔxyrB SBP 8 h	Fold change Ref/ ΔladAΔxdhAΔsdhA SBP 8 h	Fold change Ref/ ΔxkiA SBP 24 h	Fold change Ref/ ΔlarAΔxyrAΔxyrB SBP 24 h	Fold change Ref/ ΔladAΔxdhAΔsdhA SBP 24 h
NRRL3_10050	larA	NADPH-dependent erythrose reductase Err1	PF00248: Aldo/keto reductase family	1077.83	5622.12	241.095	1.27881	2148.13	3.52542	0.568069	542.461	0.460499	0.155697	24.7056	0.0166198
NRRL3_1952	xyrA	NAD(P)H-dependent D-xylose reductase XyrA	PF00248: Aldo/keto reductase family	70.1894	286.757	346.865	0.897016	707.465	2.23453	0.0740202	22.8583	0.0949185	1.052	24.2641	0.13956
NRRL3_10868	xyrB	uronate dehydrogenase	PF00248: Aldo/keto reductase family	114.91	267.928	68.1373	1.24946	5.28824	3.18933	0.420298	1.56313	0.785772	0.632879	0.436737	0.201059
NRRL3_2523	ladA	L-arabinitol 4-dehydrogenase LadA	PF00107: Zinc-binding dehydrogenase/ PF08240: Alcohol dehydrogenase GroES-like domain	950.488	779.95	59.6941	1.60743	88.8112	420.402	0.292138	0.82592	13.6996	0.876612	0.0923811	0.853493
NRRL3_9204	xdhA	D-xylulose reductase A	PF00107: Zinc-binding dehydrogenase/ PF08240: Alcohol dehydrogenase GroES-like domain	430.31	599.265	215.094	1.46589	4.45634	157.59	0.258398	0.181945	18.4663	1.38286	0.0549597	4.2037
NRRL3_4328	sdhA	sorbitol dehydrogenase SdhA	PF00107: Zinc-binding dehydrogenase/ PF08240: Alcohol dehydrogenase GroES-like domain	31.5877	9.45471	3.97346	1.21807	0.425835	77.2694	2.5786	1.60353	114.458	0.650772	0.486922	2.14253
NRRL3_10884	lxrA	L-xylo-3-hexulose reductase LxrA	PF00106: short chain dehydrogenase	432.148	782.098	4.63328	1.26941	91.061	3.00999	0.707138	3.01805	0.420225	0.40429	0.0196944	0.00139668
NRRL3_4510	lxrB	short-chain dehydrogenase/reductase	PF00106: short chain dehydrogenase	201.42	94.7986	29.4607	0.759383	0.701078	0.340583	4.8067	2.31248	7.58024	0.397626	0.398152	1.28911
NRRL3_4471	xkiA	D-xylulose kinase XkiA	PF02782: FGGY family of carbohydrate kinases, C-terminal domain/ PF00370: FGGY family of carbohydrate kinases, N-terminal domain	151.112	384.085	68.4034	5071.24	4.92463	2.16842	2942.57	0.366428	0.0561096	398.698	0.0638584	0.00846574
NRRL3_10849		aldo-keto reductase	PF00248: Aldo/keto reductase family	2.17474	0.750196	1.54663	1.04912	1.46411	1.11547	0.230683	0.231416	0.139954	0.314854	0.945897	0.510866
NRRL3_11469		short-chain dehydrogenase/reductase	PF00106: short chain dehydrogenase	0.972113	0.627293	0.501842	1.82457	3.96562	10.3184	0.309664	0.202091	0.38825	0.467126	0.295782	1.02823
NRRL3_11470		MFS-type sugar/inositol transporter	PF00083: Sugar (and other) transporter	22.8686	16.0723	14.3783	2.10276	7.11982	12.9999	0.638406	0.111411	0.498416	0.52572	0.438907	3.72656
NRRL3_11471		short-chain dehydrogenase/reductase	PF00106: short chain dehydrogenase	15.2228	31.3121	11.024	1.20064	1.43457	3.08585	1.09494	0.810467	1.51976	0.682508	0.398252	1.17815
NRRL3_11472		fungal-specific transcription factor	PF04082: Fungal specific transcription factor domain/ PF00172: Fungal Zn(2)-Cys(6) binuclear cluster domain	4.55583	2.53506	4.24832	2.35141	2.32323	1.93928	0.33883	0.237521	0.432983	1.12387	0.45348	1.37477
NRRL3_11473		zinc-type alcohol dehydrogenase	PF00107: Zinc-binding dehydrogenase/ PF08240: Alcohol dehydrogenase GroES-like domain	2.94487	5.24075	0.403209	2.33267	3.7784	10.4454	0.787193	1.00343	2.94813	0.19666	0.0526298	0.197608
NRRL3_2193	gldB	glycerol dehydrogenase	PF00248: Aldo/keto reductase family	1301.12	1450.01	666.043	1.05337	1.7087	1.1367	107.5	23.0979	419.954	0.584747	1.60219	9.92194
NRRL3_2854		aldo-keto reductase	PF00248: Aldo/keto reductase family	0.16473	0.153725	0.190822	1.03159	1.78953	0.877671	0.187913	0.810074	0.193827	0.546451	0.326489	1.08641
NRRL3_319		zinc-type alcohol dehydrogenase	PF00107: Zinc-binding dehydrogenase/ PF08240: Alcohol dehydrogenase GroES-like domain	24.3613	48.3193	22.9557	0.862609	3.58154	4.38374	0.331227	0.661901	0.407708	0.378906	0.453568	0.394556
NRRL3_3933		zinc-type alcohol dehydrogenase	PF00107: Zinc-binding dehydrogenase/ PF08240: Alcohol dehydrogenase GroES-like domain	4.88493	8.18551	26.263	0.630759	1.56826	2.68375	3.30539	0.218656	2.07657	2.11859	1.32271	33.3322
NRRL3_4005		mannitol dehydrogenase, NADP-dependent	PF00106: short chain dehydrogenase	68.9459	190.531	839.123	0.390905	0.83042	0.504667	0.711455	0.786596	1.30385	0.453669	3.38535	6.64437
NRRL3_6930	garB	aldo-keto reductase	PF00248: Aldo/keto reductase family	357.56	219.254	85.9346	1.34028	2.37443	4.15984	1.71708	2.52478	1.88917	0.223745	0.207719	0.159061
NRRL3_7282		aldo-keto reductase	PF00248: Aldo/keto reductase family	2.62416	12.427	19.4471	0.873271	0.754826	2.71435	0.212495	0.452907	2.8033	0.157792	0.507744	11.6781
NRRL3_7283	ladB	sorbitol dehydrogenase	PF00107: Zinc-binding dehydrogenase/ PF08240: Alcohol dehydrogenase GroES-like domain	5.67262	8.05879	23.8658	1.14997	5.3807	7.53086	0.104225	0.11016	0.0401404	0.810885	3.45192	0.130576
NRRL3_8020		aldo-keto reductase	PF00248: Aldo/keto reductase family	79.0436	141.432	153.762	1.50392	3.92429	4.70726	5.74259	0.475068	4.04276	0.912446	1.0556	6.16751
NRRL3_8407		zinc-type alcohol dehydrogenase	PF00107: Zinc-binding dehydrogenase/ PF08240: Alcohol dehydrogenase GroES-like domain	25.3132	41.3667	65.8891	0.817753	1.91735	2.26068	3.92779	0.172376	3.09255	0.973524	1.34211	14.8207
NRRL3_8821		zinc-type alcohol dehydrogenase	PF00107: Zinc-binding dehydrogenase/ PF08240: Alcohol dehydrogenase GroES-like domain	0.659837	3.53635	17.5717	1.03858	1.4099	0.775919	0.453338	0.0888159	0.334691	1.64034	2.41271	21.741
NRRL3_896		zinc-type alcohol dehydrogenase	PF00107: Zinc-binding dehydrogenase/ PF08240: Alcohol dehydrogenase GroES-like domain	57.8845	70.5194	134.886	1.77995	4.43476	8.89854	0.617306	0.214466	0.401037	0.927569	1.06177	2.41623
NRRL3_9880		short-chain dehydrogenase/reductase	PF00106: short chain dehydrogenase	15.075	164.447	1.02892	1.50254	3.18604	1.07865	4.09189	7.40497	3.24682	0.0541855	0.0241346	0.0111953
